# Supplementary material for: Metabolomic analysis reveals key metabolites alleviating green spots under exogenous sucrose spraying in air-curing cigar tobacco leaves
Source: Sci Rep. 2023 Jan 24;13:1311. doi: 10.1038/s41598-023-27968-8 (PMC9873923; doi:10.1038/s41598-023-27968-8)
Supplement: Supplementary file 3 — Supplementary Information 3. [file 41598_2023_27968_MOESM3_ESM.xlsx]

## Sheet: Sheet1
Metabolomic analysis reveals key metabolites alleviating green spots under exogenous sucrose spraying in air-curing cigar tobacco leaves Nanfen Li1, Jun Yu2, Jinpeng Yang2*, Sheliang Wang1, Lianying Yu1, Fangsen Xu1*, Chunlei Yang2* 1 Microelement Research Center, College of Resource and Environment, Huazhong Agricultural University, Wuhan, China 2 Tobacco Research Institute of Hubei Province, Wu…
Metabolite	Formula	VIP	FC(T3Aug3/CKAug3)	P_value	T3Aug3_1	T3Aug3_2	T3Aug3_3	T3Aug3_4	T3Aug3_5	T3Aug3_6	CKAug3_1	CKAug3_2	CKAug3_3	CKAug3_4	CKAug3_5	CKAug3_6	HMDB Superclass	HMDB Subclass	subclass	Library ID	M/Z	Retention time	KEGG Compound ID	KEGG Pathway Description	KEGG Pathway First Category	KEGG Pathway Second Category
Nebularine	C10H12N4O4	1.83388	1.1135	0.002447	6.8224	6.954	6.154	6.5586	6.1568	7.0859	5.8852	5.8579	5.9596	5.8733	6.0681	6.0399	Nucleosides, nucleotides, and analogues	Purine nucleosides	Not Available	HMDB0029956	297.083	0.728233	C01736	-	-	-
D-(+)-Turanose	C12H22O11	2.53414	1.19805	0.0002232	7.6159	7.8012	6.6435	7.341	6.6084	7.4725	6.1348	5.8915	5.9718	5.9226	6.1956	6.1763	Lipids and lipid-like molecules	Fatty Acyls	Fatty acyl glycosides	HMDB0011740;MJDBOTE0000715	341.109	0.73495	C19636	-	-	-
(2R)-1-O-beta-D-Galactopyranosylglycerol	C9H18O8	1.40794	0.900157	0.01877	4.3763	4.7148	4.6708	4.451	4.8029	4.5153	5.1114	5.5198	5.5865	5.1057	4.6617	4.6014	Lipids and lipid-like molecules	Glycerolipids	Glycosylglycerols	HMDB0038664	299.098	0.71465	-	-	-	-
L-beta-aspartyl-L-aspartic acid	C8H12N2O7	1.11066	0.955092	0.02397	6.3952	6.1819	6.6755	6.5774	6.914	6.3067	6.8458	6.9171	6.7479	6.8165	6.8846	6.675	Organic acids and derivatives	Peptidomimetics	Hybrid peptides	HMDB0011163	247.057	0.748583	-	-	-	-
Stachyose	C24H42O21	2.47556	1.23432	0.0008088	6.2322	6.4002	5.52	5.7031	5.1322	6.6625	4.8421	4.7812	4.7665	4.83	4.8366	4.8254	Organic oxygen compounds	Organooxygen compounds	Carbohydrates and carbohydrate conjugates	HMDB0003553;MJDBOTE0000475	665.214	0.748583	C01613	Metabolic pathways; Galactose metabolism	Metabolism;Metabolism	Global and overview maps;Carbohydrate metabolism
6-({[3,4-dihydroxy-4-(hydroxymethyl)oxolan-2-yl]oxy}methyl)oxane-2,3,4,5-tetrol	C11H20O10	1.44743	1.07177	0.003586	6.4342	6.5086	6.1346	6.3224	5.9878	6.6929	5.929	5.8125	5.9829	5.8167	6.0726	5.9206	Organic oxygen compounds	Organooxygen compounds	Carbohydrates and carbohydrate conjugates	HMDB0140855	357.104	0.73495	-	-	-	-
1-Pyrroline-5-carboxylic acid	C5H7NO2	0.994732	1.03302	0.0006872	6.1718	6.3784	6.2494	6.2366	6.2203	6.1016	6.0602	6.0209	5.9602	6.0483	6.0708	6.0031	Organic acids and derivatives	Carboxylic acids and derivatives	Amino acids, peptides, and analogues	HMDB0001301	225.088	2.6813	C04322	-	-	-
3-hydroxy-3-methyl-Glutaric acid	C6H10O5	0.894608	0.967086	0.03762	6.7691	6.6709	6.7482	6.8406	6.7137	6.8047	7.1112	7.0488	6.9933	7.2563	6.9373	6.5818	Lipids and lipid-like molecules	Fatty Acyls	Fatty acids and conjugates	HMDB0000355	161.045	2.72245	C03761	-	-	-
(3,4,5,6-tetrahydroxyoxan-2-yl)methyl 4-hydroxybenzoate	C13H16O8	1.77887	1.07721	0.02884	6.5379	6.6665	7.1255	7.0798	6.7441	7.0294	6.4006	7.0414	6.5603	6.286	5.9435	6.0018	Benzenoids	Benzene and substituted derivatives	Benzoic acids and derivatives	HMDB0125107	299.077	3.40143	-	-	-	-
3,3-Dimethylglutaric acid	C7H12O4	1.27737	1.07822	0.04862	6.3781	6.1847	6.3236	6.5302	6.5409	6.091	6.374	5.2762	5.3401	6.2154	5.9016	6.1759	Lipids and lipid-like molecules	Fatty Acyls	Fatty acids and conjugates	HMDB0002441	159.066	4.66297	-	-	-	-
Helinorbisabone	C14H18O4	1.68367	1.15277	0.008714	5.2336	5.2149	5.1322	5.044	5.0687	4.8208	4.8073	3.8781	3.7295	4.5359	4.8288	4.6933	Lipids and lipid-like molecules	Prenol lipids	Monoterpenoids	HMDB0032116	295.119	5.24582	-	-	-	-
(Z)-6-Tetradecene-1,3-diyne-5,8-diol	C14H20O2	0.917077	1.03919	0.01376	5.4057	5.6311	5.5395	5.491	5.5428	5.4886	5.4241	5.1761	5.0709	5.3187	5.4087	5.4518	Lipids and lipid-like molecules	Fatty Acyls	Fatty alcohols	HMDB0038996	219.139	6.10538	-	-	-	-
(-)-trans-Carveol glucoside	C16H26O6	1.06569	0.9533	0.02094	5.6244	6.146	5.8362	5.8481	5.893	5.9244	6.4462	6.118	6.2591	6.2566	6.0294	5.8919	Lipids and lipid-like molecules	Prenol lipids	Terpene glycosides	HMDB0029848	673.344	6.2221	-	-	-	-
Gamma-CEHC	C15H20O4	1.42188	1.11842	0.03758	5.2658	5.2157	5.5375	5.5126	5.6131	5.2157	5.366	4.1548	4.2208	5.0902	5.4154	4.6823	Organoheterocyclic compounds	Benzopyrans	1-benzopyrans	HMDB0001931	263.129	6.3318	-	-	-	-
Withaperuvin D	C28H40O9	2.46924	1.25482	0.0008777	6.3133	6.2706	6.0335	6.4743	6.4666	5.907	5.4611	4.0339	4.6485	5.1806	5.7681	4.7629	Lipids and lipid-like molecules	Steroids and steroid derivatives	Steroid lactones	HMDB0030116	557.224	6.3318	-	-	-	-
Muricatacin	C17H32O3	1.25806	1.06346	0.01817	6.5265	6.5812	6.5166	6.6116	6.6624	6.3174	6.3489	5.8704	5.7055	6.0781	6.3517	6.5237	Lipids and lipid-like molecules	Fatty Acyls	Fatty alcohols	HMDB0038685;LMFA05000682	283.228	6.87265	-	-	-	-
(+)-15,16-Dihydroxyoctadecanoic acid	C18H36O4	1.09891	1.04288	0.0259	7.5628	7.444	7.4361	7.52	7.5318	7.2987	7.3652	6.9452	6.7534	7.1145	7.3245	7.4506	Lipids and lipid-like molecules	Fatty Acyls	Fatty acids and conjugates	HMDB0031008	297.243	6.94753	-	-	-	-
Allantoin	C4H6N4O3	1.35298	0.942729	0.0004362	5.5013	5.2954	5.3454	5.6163	5.5197	5.51	5.725	5.7477	5.7655	5.8695	5.9704	5.7026	Organoheterocyclic compounds	Azoles	Imidazoles	HMDB0000462;MJDBOTE0001088	157.036	0.701367	C01551	-	-	-
Gluconic acid	C6H12O7	1.65474	1.07406	0.002103	7.8113	7.9778	7.4935	7.7149	7.555	8.1749	7.1399	7.1596	7.3811	7.0091	7.5375	7.2782	Organic oxygen compounds	Organooxygen compounds	Carbohydrates and carbohydrate conjugates	HMDB0000625	195.051	0.708067	C00257	Metabolic pathways; Pentose phosphate pathway; Biosynthesis of secondary metabolites; Carbon metabolism	Metabolism;Metabolism;Metabolism;Metabolism	Global and overview maps;Carbohydrate metabolism;Global and overview maps;Global and overview maps
ID11614	C11H13N3S	1.18438	0.952815	0.001134	5.8021	5.6336	5.7888	5.8424	5.7959	5.6682	6.0075	6.0296	6.0921	6.2174	6.0761	5.8194	Organoheterocyclic compounds	Diazinanes	Piperazines	HMDB0060827	254.052	0.728233	-	-	-	-
Glutamylglutamine	C10H17N3O6	1.58833	1.16429	0.04274	4.5623	6.1454	5.163	5.4859	4.5754	4.4681	4.2149	4.6375	3.8283	4.8506	4.3573	4.2262	Organic acids and derivatives	Carboxylic acids and derivatives	Amino acids, peptides, and analogues	HMDB0028817	256.094	0.769167	-	-	-	-
N-Alpha-acetyllysine	C8H16N2O3	2.23509	1.26089	7.7e-05	4.3868	4.3766	4.5101	4.3418	4.365	4.4063	3.3159	3.255	3.2403	3.7536	4.0661	3.2992	Organic acids and derivatives	Carboxylic acids and derivatives	Amino acids, peptides, and analogues	HMDB0000446	187.108	1.0521	C12989	-	-	-
D-Glucurone	C6H8O6	1.41858	1.09356	0.005263	5.6193	5.6298	5.2614	5.2702	5.4777	5.3497	5.1143	4.6877	4.6453	4.8754	5.2075	5.2918	Organoheterocyclic compounds	Furofurans	Isosorbides	HMDB0006355;MJDBOTE0000459	175.024	1.0587	C02670	Metabolic pathways; Ascorbate and aldarate metabolism	Metabolism;Metabolism	Global and overview maps;Carbohydrate metabolism
Galactose-beta-1,4-xylose	C11H20O10	1.21999	1.06587	0.03591	6.3512	6.2338	6.2094	6.2041	6.4492	5.9298	5.9027	5.4346	5.457	5.8526	6.1528	6.2731	Organic oxygen compounds	Organooxygen compounds	Carbohydrates and carbohydrate conjugates	HMDB0011677	293.088	1.0587	-	-	-	-
Gamma-Glutamylthreonine	C9H16N2O6	1.65083	1.20953	0.03326	3.8911	5.6053	4.854	4.2834	3.7459	3.8068	3.5774	3.5165	3.5019	3.5653	3.5719	3.9139	Organic acids and derivatives	Carboxylic acids and derivatives	Amino acids, peptides, and analogues	HMDB0029159	229.083	1.19855	-	-	-	-
Citric acid	C6H8O7	0.971923	0.977138	0.001886	8.8313	8.6298	8.6752	8.8372	8.7511	8.8469	8.9889	9.0501	9.0425	8.9647	8.8883	8.8668	Organic acids and derivatives	Carboxylic acids and derivatives	Tricarboxylic acids and derivatives	HMDB0000094	191.019	1.22022	C00158	Metabolic pathways; Glyoxylate and dicarboxylate metabolism; Biosynthesis of secondary metabolites; 2-Oxocarboxylic acid metabolism; Carbon metabolism; Biosynthesis of amino acids; Alanine, aspartate and glutamate metabolism; Citrate cycle (TCA cycle)	Metabolism;Metabolism;Metabolism;Metabolism;Metabolism;Metabolism;Metabolism;Metabolism	Global and overview maps;Carbohydrate metabolism;Global and overview maps;Global and overview maps;Global and overview maps;Global and overview maps;Amino acid metabolism;Carbohydrate metabolism
3,4,5-trihydroxy-6-(2-hydroxyethoxy)oxane-2-carboxylic acid	C8H14O8	1.08799	1.06745	0.02581	4.5691	5.2438	4.6289	4.7037	4.5056	4.7386	4.291	4.5	4.3946	4.5051	4.3849	4.5197	Organic oxygen compounds	Organooxygen compounds	Carbohydrates and carbohydrate conjugates	HMDB0131294	219.051	1.30897	-	-	-	-
(3,4,5,6-tetrahydroxyoxan-2-yl)methyl acetate	C8H14O7	1.41807	1.07739	0.002915	6.5116	6.2173	5.9912	6.3564	6.2055	6.2262	5.8099	5.6085	5.5829	5.7162	5.9214	6.1742	Organic oxygen compounds	Organooxygen compounds	Carbohydrates and carbohydrate conjugates	HMDB0125202	267.072	1.35732	-	-	-	-
Ethyl glucuronide	C8H14O7	1.03799	1.0538	0.018	5.2628	5.3203	5.1012	5.269	5.2072	5.0978	5.0263	4.63	4.7813	4.9411	5.0605	5.2228	Organic oxygen compounds	Organooxygen compounds	Carbohydrates and carbohydrate conjugates	HMDB0131286;HMDB0010325	203.056	2.13323	-	-	-	-
Hydroxyprolyl-Threonine	C9H16N2O5	0.952363	1.05027	0.01505	4.8114	5.071	4.7105	4.8653	4.6464	4.8541	4.6754	4.4512	4.4231	4.7166	4.6181	4.683	Organic acids and derivatives	Carboxylic acids and derivatives	Amino acids, peptides, and analogues	HMDB0028873	213.088	2.17597	-	-	-	-
4-hydroxy-2H,8H-[1,3]dioxolo[4,5-h]chromen-8-one	C10H6O5	1.46119	1.13884	0.02258	4.5943	4.8882	4.5338	4.6111	4.4497	4.6329	4.1821	3.1757	3.86	4.4271	4.155	4.5312	Phenylpropanoids and polyketides	Coumarins and derivatives	Not Available	HMDB0131684	251.02	2.53765	-	-	-	-
4-Hydroxyproline galactoside	C11H19NO8	1.20577	1.07193	0.01317	5.4639	5.8019	5.3358	5.4742	5.3192	5.327	5.2498	4.7956	4.8079	5.3547	5.1892	5.1314	Lipids and lipid-like molecules	Fatty Acyls	Fatty acyl glycosides	HMDB0029354	274.093	2.6264	-	-	-	-
(2S)-2-amino-3-phenylpropanoic acidL-Phenylalanine	C9H11NO2	1.03365	0.955374	0.04012	6.3822	6.1806	6.5892	6.4804	6.2946	6.7353	6.7816	6.9288	6.7747	7.0154	6.624	6.3427	-	-	-	-	164.071	2.63327	-	-	-	-
N-Acetyl-9-O-lactoylneuraminic acid	C14H23NO11	1.01689	1.05564	0.04015	5.4312	5.2082	5.231	5.3532	5.5798	5.1853	5.1869	4.7869	4.7555	4.9808	5.3667	5.2223	Organic acids and derivatives	Carboxylic acids and derivatives	Amino acids, peptides, and analogues	HMDB0000768	362.11	2.68815	-	-	-	-
Nepetariaside	C16H28O8	1.294	1.04943	0.0217	5.4958	5.6458	5.6979	5.787	5.7019	5.6863	5.4434	5.6705	5.501	5.4822	5.2858	5.0272	Lipids and lipid-like molecules	Prenol lipids	Terpene glycosides	HMDB0039014	369.153	2.75672	-	-	-	-
Platydesminium	C16H20NO3+	1.09507	1.05559	0.01013	5.525	5.4037	5.3978	5.5797	5.5392	5.3691	5.3116	4.8872	4.9707	5.2052	5.338	5.3727	Organoheterocyclic compounds	Quinolines and derivatives	Dihydrofuranoquinolines	HMDB0030342	319.14	3.01907	-	-	-	-
Adipic acid	C6H10O4	0.864325	1.04029	0.03598	5.302	5.4969	5.5851	5.5658	5.8178	5.3868	5.487	5.2085	5.1822	5.2802	5.4253	5.2904	Lipids and lipid-like molecules	Fatty Acyls	Fatty acids and conjugates	LMFA01170048;HMDB0000448	145.05	3.08792	C06104	Metabolic pathways	Metabolism	Global and overview maps
2-Propylglutaric acid	C8H14O4	1.25303	1.0791	0.009906	5.0287	5.2087	5.3236	5.4367	5.4297	5.0847	5.2384	4.5791	4.6679	4.8554	5.0348	4.8272	Lipids and lipid-like molecules	Fatty Acyls	Fatty acids and conjugates	HMDB0060684	219.087	3.10232	C16658	-	-	-
3-(2,4,5-trihydroxy-3-methoxyphenyl)prop-2-enoic acid	C10H10O6	1.36973	1.10615	0.01562	4.3765	4.4001	5.0283	5.041	5.003	4.8498	4.6464	4.2468	4.0335	4.2246	4.5421	4.2482	Lipids and lipid-like molecules	Prenol lipids	Quinone and hydroquinone lipids	HMDB0125586	225.04	3.35328	-	-	-	-
N-Acetylvanilalanine	C12H15NO5	0.96298	1.05789	0.04678	4.7782	4.5772	4.4997	4.6679	4.8039	4.4128	4.6238	4.0808	4.1251	4.3641	4.4762	4.5527	Organic acids and derivatives	Carboxylic acids and derivatives	Amino acids, peptides, and analogues	HMDB0011716	252.088	3.36017	-	-	-	-
Phenethyl rutinoside	C20H30O10	1.04137	1.05354	0.03822	5.7249	5.9219	5.4759	5.6796	5.7062	5.3712	5.4558	5.114	5.0579	5.4345	5.5719	5.5288	Organic oxygen compounds	Organooxygen compounds	Carbohydrates and carbohydrate conjugates	HMDB0032622	475.182	3.42955	-	-	-	-
Cyromazine	C6H10N6	1.73497	1.22591	0.01511	4.1263	4.8013	4.6048	4.1649	3.4414	3.9022	3.3713	3.1792	2.7181	3.714	3.5399	3.8999	Organoheterocyclic compounds	Triazines	Aminotriazines	HMDB0029862	187.072	3.54705	C14147	-	-	-
Blumenol C O-[rhamnosyl-(1->6)-glucoside]	C25H42O11	1.62804	1.14148	0.01178	5.1173	5.7398	5.1	5.1457	5.6241	5.1737	4.4791	4.5977	3.9595	4.6821	5.2361	4.9918	Lipids and lipid-like molecules	Fatty Acyls	Fatty acyl glycosides	HMDB0031935	563.271	3.64842	-	-	-	-
Caffeoyl C1-glucuronide	C15H16O10	1.28968	1.0758	0.02909	5.1528	5.1883	5.7118	5.4668	5.6864	5.1489	5.3565	5.0152	5.0037	5.2049	4.8482	4.6475	Phenylpropanoids and polyketides	Cinnamic acids and derivatives	Hydroxycinnamic acids and derivatives	HMDB0041709	337.057	3.76422	-	-	-	-
L-Linalool 3-[xylosyl-(1->6)-glucoside]	C21H36O10	1.1965	1.04675	0.04233	5.5036	5.4185	5.2487	5.4009	5.2293	5.3037	4.9676	5.3587	5.4455	4.9991	4.9302	4.9692	Lipids and lipid-like molecules	Fatty Acyls	Fatty acyl glycosides	HMDB0030421	429.213	4.2176	-	-	-	-
Dhelwangin	C12H16O4	1.52192	1.14995	0.01812	4.5798	4.4748	4.4488	4.6275	4.5621	4.273	4.1185	3.5643	3.0578	4.2458	4.1611	4.2985	Organic oxygen compounds	Organooxygen compounds	Carbonyl compounds	HMDB0030703	223.097	4.4097	-	-	-	-
Arabinofuranosylguanine	C10H15N5O5	1.06649	0.940631	0.04641	5.1163	4.6562	4.6112	4.7842	4.4665	4.9792	5.2224	5.0294	4.8122	5.3349	5.1868	4.8325	Nucleosides, nucleotides, and analogues	Purine nucleosides	Not Available	HMDB0061067	320.078	4.51928	-	-	-	-
3,4,5-trihydroxy-6-{[1-(4-methoxyphenyl)-4-methylpentan-3-yl]oxy}oxane-2-carboxylic acid	C19H28O8	0.919578	1.03381	0.03749	6.6256	6.6739	6.5154	6.6627	6.6744	6.47	6.4289	6.1454	6.1611	6.3956	6.5742	6.6245	Lipids and lipid-like molecules	Fatty Acyls	Fatty acyl glycosides	HMDB0132969	429.177	4.70415	-	-	-	-
3-Hydroxy-p-mentha-1,8-dien-7-al	C10H14O2	1.14505	1.07899	0.02823	4.5449	4.2437	4.7478	4.897	4.4933	4.5313	4.4612	4.1605	4.1754	4.2865	3.8722	4.4915	Lipids and lipid-like molecules	Prenol lipids	Monoterpenoids	HMDB0041584	211.097	4.71787	-	-	-	-
Hexyl glucoside	C12H24O6	1.29525	1.07958	0.03903	6.0424	5.833	5.8685	6.0327	6.1179	5.6744	5.7402	4.9448	5.0097	5.5705	5.71	5.9731	Lipids and lipid-like molecules	Fatty Acyls	Fatty acyl glycosides	HMDB0031688	285.134	4.85513	-	-	-	-
Tatridin B	C15H20O4	2.55166	1.66075	0.02368	4.6609	4.3515	4.1872	4.4364	4.5867	4.1558	1.3129	3.5173	1.2413	1.3014	3.4758	5.0344	Lipids and lipid-like molecules	Prenol lipids	Terpene lactones	HMDB0036931	309.135	5.01182	-	-	-	-
Indolelactic acid	C11H11NO3	1.50056	1.11113	0.007653	5.6445	5.314	5.1561	5.3246	5.5943	5.1232	5.0811	4.3133	4.5057	5.0135	4.9505	5.0742	Organoheterocyclic compounds	Indoles and derivatives	Indolyl carboxylic acids and derivatives	HMDB0000671	204.066	5.08027	C02043	-	-	-
Aromadendrin	C15H12O6	1.42737	0.913475	0.001694	4.6323	4.2505	4.5343	4.5107	4.4817	4.6394	4.9885	4.8939	4.9334	5.2113	4.9906	4.5912	Phenylpropanoids and polyketides	Flavonoids	Flavans	HMDB0030847;HMDB0125362	287.056	5.13587	C00974	Metabolic pathways; Flavonoid biosynthesis; Biosynthesis of secondary metabolites	Metabolism;Metabolism;Metabolism	Global and overview maps;Biosynthesis of other secondary metabolites;Global and overview maps
1-(1,2,3,4,5-Pentahydroxypent-1-yl)-1,2,3,4-tetrahydro-beta-carboline-3-carboxylate	C17H22N2O7	1.02143	0.956684	0.01056	4.8458	4.7973	4.9973	4.9835	4.8241	4.7073	5.2369	4.9533	5.056	5.2245	5.0753	4.9296	Alkaloids and derivatives	Harmala alkaloids	Not Available	HMDB0029992;HMDB0012492	387.12	5.26707	-	-	-	-
Cincassiol B	C20H32O8	1.33018	1.05345	0.0006588	7.3367	7.2156	7.1321	7.3585	7.2182	7.0158	6.9139	6.701	6.6899	6.8229	6.9337	7.0189	Lipids and lipid-like molecules	Prenol lipids	Diterpenoids	HMDB0036855	445.208	5.27393	-	-	-	-
ORTHOTHYMOTINIC ACID	C11H14O3	1.71316	1.21987	0.0269	4.6338	4.3995	4.0008	4.3903	4.905	3.9053	4.4705	3.0917	3.077	3.1404	3.394	4.3279	-	-	-	-	193.087	5.39803	-	-	-	-
Citronellyl beta-sophoroside	C22H40O11	0.849718	1.03191	0.01465	6.0695	5.9111	5.8928	5.9896	6.0658	5.7776	5.8619	5.7686	5.5763	5.7865	5.8535	5.7554	Lipids and lipid-like molecules	Prenol lipids	Terpene glycosides	HMDB0032839	501.234	5.73442	-	-	-	-
Secoeremopetasitolide A	C19H26O7	1.62224	0.878927	0.02626	4.7691	4.5785	5.6839	5.6068	5.0997	5.3151	6.2115	6.1495	6.2374	6.2149	5.4452	5.0752	Lipids and lipid-like molecules	Prenol lipids	Terpene lactones	HMDB0041364	401.135	5.91263	-	-	-	-
P-Salicylic acid	C7H6O3	1.26759	1.0672	0.01845	5.9828	6.0823	6.6539	6.5508	6.7011	6.2356	5.9888	6.0705	5.7583	5.7633	6.0955	6.1235	Benzenoids	Benzene and substituted derivatives	Benzoic acids and derivatives	HMDB0000500	137.024	5.9748	C00156	Metabolic pathways; Ubiquinone and other terpenoid-quinone biosynthesis; Biosynthesis of secondary metabolites; Folate biosynthesis	Metabolism;Metabolism;Metabolism;Metabolism	Global and overview maps;Metabolism of cofactors and vitamins;Global and overview maps;Metabolism of cofactors and vitamins
NNAL-N-glucuronide	C16H24N3O8+	1.14599	1.06026	0.02963	5.9188	6.2188	5.9101	5.9581	6.2209	5.8736	5.6852	5.2992	5.4848	5.5973	5.8648	6.1198	Organic oxygen compounds	Organooxygen compounds	Carbohydrates and carbohydrate conjugates	HMDB0060498	385.151	6.17392	C19606	-	-	-
Icariside B8	C19H32O8	1.13395	1.058	0.01104	5.8085	5.7211	5.7377	5.8954	5.8932	5.5266	5.6369	5.18	5.1959	5.6214	5.5015	5.551	Lipids and lipid-like molecules	Prenol lipids	Terpene glycosides	HMDB0036846	369.192	6.20837	-	-	-	-
Tanacetol B	C17H28O4	0.969999	1.0372	0.02664	7.0004	7.0055	7.1444	7.1227	7.3089	6.9073	6.8636	6.8028	6.535	6.7033	7.0347	7.0283	Lipids and lipid-like molecules	Prenol lipids	Sesquiterpenoids	HMDB0035075	295.191	6.51657	-	-	-	-
(3beta,5alpha,9alpha,14alpha,22E,24R)-3,5,9,14-Tetrahydroxyergosta-7,22-dien-6-one	C28H44O5	1.3289	1.0817	0.03464	6.5062	6.0265	6.3352	6.5451	6.4499	6.1895	6.1884	5.1885	5.4411	6.0476	6.0924	6.2184	Lipids and lipid-like molecules	Steroids and steroid derivatives	Ergostane steroids	HMDB0032690	505.317	6.52343	-	-	-	-
Epioxylubimin	C15H24O3	1.6929	1.14111	0.009925	5.2739	5.4911	5.9431	5.987	6.1223	5.2925	5.4704	4.588	4.5193	4.9193	5.3662	5.0293	Lipids and lipid-like molecules	Prenol lipids	Sesquiterpenoids	HMDB0035613	251.165	6.62648	-	-	-	-
2-Pentyl-3-phenyl-2-propenal	C14H18O	3.88472	1.73999	2.24e-07	6.2727	5.3604	5.2188	5.6271	5.2231	6.1873	3.2664	3.2055	3.1908	3.2542	3.2608	3.2958	Phenylpropanoids and polyketides	Cinnamaldehydes	Not Available	HMDB0031313	247.134	6.64707	C12288	-	-	-
Stearoyllactic acid	C21H40O4	1.4806	0.931483	0.02156	5.5239	5.5306	5.5849	5.1738	5.284	5.531	5.9911	5.3597	5.5567	6.1942	6.0605	5.8648	Lipids and lipid-like molecules	Fatty Acyls	Fatty acid esters	HMDB0033372;LMFA07011021	391.26	6.66075	-	-	-	-
(-)-Usnic acid	C18H16O7	1.92436	1.2085	0.01283	4.3183	4.5598	5.3346	5.0282	5.3914	4.5486	3.848	3.7871	3.7724	5.0621	3.8425	3.8313	-	-	-	LMPK13060002	343.082	6.70235	C10101	-	-	-
Alpha-Bisabolol	C15H26O	1.24662	1.08019	0.02608	5.3409	5.5824	5.6295	5.5364	5.6606	5.2269	5.4574	4.8398	4.5409	5.1161	5.348	5.2243	-	-	-	;MJDBOTE0000731	267.197	6.7092	-	-	-	-
3-Oxotetradecanoic acid	C14H26O3	1.46024	1.12209	0.04605	5.0942	5.3178	5.3232	5.2134	5.5402	4.9984	5.0367	3.7061	4.297	4.6776	5.1592	5.1834	Lipids and lipid-like molecules	Fatty Acyls	Fatty acids and conjugates	HMDB0010730	241.181	6.71603	-	-	-	-
2-Hydroxymyristic Acid	C14H28O3	1.21261	1.05939	0.03333	6.5712	6.8058	6.6692	6.674	6.8429	6.4654	6.5084	5.9044	5.9032	6.209	6.5621	6.6958	Lipids and lipid-like molecules	Fatty Acyls	Fatty acids and conjugates	HMDB0002261;LMFA01050484	243.196	6.77723	-	-	-	-
7alpha-1(10->19)-Abeo-7-acetoxyobacun-9(11)-ene	C28H32O8	1.32658	1.10388	0.04758	5.2824	5.3765	5.3859	5.4223	5.628	4.8471	5.204	4.5319	4.5439	4.1521	5.1908	5.3165	Organoheterocyclic compounds	Naphthopyrans	Not Available	HMDB0036033	477.193	6.82495	-	-	-	-
Palmitic acid	C16H32O2	1.47054	1.12301	0.006586	4.373	4.9171	4.4173	4.5674	3.9211	4.4777	3.9122	3.8513	3.8366	4.1709	3.9067	4.0747	Lipids and lipid-like molecules	Fatty Acyls	Fatty acids and conjugates	HMDB0000220;LMFA01010001;MJDBOTE0000410	301.238	6.85213	C00249	Metabolic pathways; Fatty acid degradation; Fatty acid metabolism; Cutin, suberine and wax biosynthesis; Fatty acid biosynthesis; Fatty acid elongation; Biosynthesis of unsaturated fatty acids	Metabolism;Metabolism;Metabolism;Metabolism;Metabolism;Metabolism;Metabolism	Global and overview maps;Lipid metabolism;Global and overview maps;Lipid metabolism;Lipid metabolism;Lipid metabolism;Lipid metabolism
9,12,13-TriHOME	C18H34O5	1.25343	1.07081	0.01489	5.7906	5.8512	5.8223	5.9086	5.9753	5.5826	5.6595	5.1904	5.0449	5.3558	5.5594	5.8109	Lipids and lipid-like molecules	Fatty Acyls	Fatty acids and conjugates	HMDB0004708;LMFA02000014	351.215	6.87265	C14833	Linoleic acid metabolism	Metabolism	Lipid metabolism
Losartan N2-glucuronide	C28H31ClN6O7	2.03039	0.837101	0.002301	4.8421	4.7177	4.3528	3.9532	3.932	5.0883	5.2528	5.2504	5.5275	5.7054	5.2475	5.1337	Organic oxygen compounds	Organooxygen compounds	Carbohydrates and carbohydrate conjugates	HMDB0013847	633.165	7.00863	-	-	-	-
24,25,26,27-Tetranor-23-oxo-hydroxyvitamin D3	C23H34O3	1.98329	1.19002	0.00105	5.1699	4.9927	5.0925	5.5108	5.2822	5.1387	4.5597	3.9961	3.9814	4.0449	4.8821	4.7427	Lipids and lipid-like molecules	Steroids and steroid derivatives	Vitamin D and derivatives	HMDB0060114	403.249	7.16667	-	-	-	-
Koryoginsenoside R1	C46H76O15	1.98809	0.836601	0.02057	5.4664	5.6522	5.0911	4.1807	4.1273	6.2025	6.0668	5.6797	6.431	6.5666	6.0292	5.9471	Lipids and lipid-like molecules	Prenol lipids	Triterpenoids	HMDB0041351	905.472	8.15457	-	-	-	-
1,2-Di-O-palmitoyl-3-O-(6-sulfoquinovopyranosyl)glycerol	C41H78O12S	1.31359	0.933506	0.04868	7.3411	7.4075	7.2004	7.1589	6.2284	7.79	7.5976	7.5543	7.9185	7.9422	7.7438	7.4424	Lipids and lipid-like molecules	Glycerolipids	Glycosylglycerols	HMDB0041202	815.5	8.64543	-	-	-	-
AzI	C48H74O18	1.9324	0.839556	0.009983	4.7128	4.3142	4.3409	4.3628	4.3415	5.5858	5.4264	4.8739	5.8199	6.1891	5.4172	5.2174	Lipids and lipid-like molecules	Prenol lipids	Terpene glycosides	HMDB0031775	973.459	8.15457	-	-	-	-
PA(16:1(9Z)/18:3(6Z,9Z,12Z))	C37H65O8P	1.69153	0.885544	0.0298	5.2153	4.9349	4.3019	4.5652	4.3026	5.2772	5.3017	4.8082	5.1507	5.8456	5.8409	5.3476	Lipids and lipid-like molecules	Glycerophospholipids	Glycerophosphates	HMDB0114857;LMGP10010210	667.435	7.96133	-	-	-	-
7alpha-hydroxy-3-oxochol-4-en-24-oic Acid	C24H36O4	1.41464	1.12319	0.03403	5.2208	4.7789	4.7966	5.087	5.031	4.3535	4.654	3.9369	3.9222	3.9857	4.8375	4.7189	Lipids and lipid-like molecules	Steroids and steroid derivatives	Bile acids, alcohols and derivatives	HMDB0062744;LMST04010239	433.259	7.24275	-	-	-	-
3-O-Sulfogalactosylceramide (d18:1/18:0)	C42H81NO11S	1.49756	1.13122	0.008237	4.4714	5.024	4.4857	4.876	4.8772	4.0966	4.0525	3.9916	3.9769	4.0404	4.5034	4.0358	Lipids and lipid-like molecules	Sphingolipids	Glycosphingolipids	HMDB0012314	842.526	7.15293	C06125	Sphingolipid metabolism; Metabolic pathways	Metabolism;Metabolism	Lipid metabolism;Global and overview maps
10,20-Dihydroxyeicosanoic acid	C20H40O4	1.63301	1.15729	0.004201	4.5491	4.5958	3.7146	4.5869	4.2056	4.3961	3.7065	3.6456	3.6309	3.6943	4.1406	3.6898	Lipids and lipid-like molecules	Fatty Acyls	Fatty acids and conjugates	HMDB0031923	343.285	6.9882	-	-	-	-
Auxin a	C18H32O5	1.52071	1.09821	0.002986	5.6361	5.8974	5.8141	5.8507	5.9694	5.5161	5.4802	5.0794	4.9267	5.0426	5.5261	5.5281	Lipids and lipid-like molecules	Prenol lipids	Monoterpenoids	HMDB0038483	349.2	6.77723	-	-	-	-
3-(5,6,6-Trimethylbicyclo[2.2.1]hept-1-yl)cyclohexanol	C16H28O	1.4525	1.08551	0.01093	6.3373	6.5599	6.4695	6.5221	6.6269	6.1028	6.2329	5.5997	5.4572	5.8291	6.2196	6.2374	Lipids and lipid-like molecules	Prenol lipids	Monoterpenoids	HMDB0031851	281.212	6.7704	-	-	-	-
PE(22:5(4Z,7Z,10Z,13Z,16Z)/24:0)	C51H92NO8P	1.48811	0.936687	0.04836	6.0015	5.7506	5.7773	5.7993	6.3286	5.7623	6.2657	5.7082	6.3943	6.0944	6.6682	6.6793	Lipids and lipid-like molecules	Glycerophospholipids	Glycerophosphoethanolamines	HMDB0009640	858.634	6.7296	-	-	-	-
3-hydroxytridecanoic acid	C13H26O3	1.61804	1.12016	0.01553	5.793	6.3533	5.924	5.9296	6.2067	5.7558	5.5433	4.886	4.756	5.1789	5.835	5.9077	Lipids and lipid-like molecules	Fatty Acyls	Fatty acids and conjugates	HMDB0061655	229.181	6.7092	-	-	-	-
1b-Hydroxycholic acid	C24H40O6	2.09116	0.798997	0.02297	4.711	4.6415	4.2219	3.9186	2.4265	4.9296	5.2066	4.8603	4.9508	5.578	5.3352	5.1744	-	-	-	-	459.248	6.66762	-	-	-	-
12-Hydroxydodecanoic acid	C12H24O3	1.98649	1.24143	0.005678	4.317	5.0786	4.6404	4.7074	5.2529	4.4817	3.3983	3.3374	3.6582	3.5453	4.5637	4.4371	Organic acids and derivatives	Hydroxy acids and derivatives	Medium-chain hydroxy acids and derivatives	HMDB0002059	215.165	6.6539	C08317	-	-	-
1-a,24R,25-Trihydroxyvitamin D2	C28H44O4	1.71309	1.13304	0.00189	5.6787	5.1353	5.398	5.6865	5.435	5.2184	4.7801	4.5454	4.5307	4.5941	5.0155	5.2607	Lipids and lipid-like molecules	Steroids and steroid derivatives	Vitamin D and derivatives	HMDB0006227	489.322	6.60588	-	-	-	-
{[(2Z)-2-(phenylmethylidene)heptyl]oxy}sulfonic acid	C14H20O4S	3.31144	1.41051	3.64e-06	6.1835	5.3429	6.2782	6.209	5.5277	6.5373	4.2916	4.2307	4.216	4.2794	4.2861	4.2749	Benzenoids	Benzene and substituted derivatives	Not Available	HMDB0126522	329.106	6.58507	-	-	-	-
(S)-2-Aceto-2-hydroxybutanoic acid	C6H10O4	2.11936	1.2716	0.02666	6.646	4.2758	5.0966	5.6058	4.5123	6.3679	4.4393	3.6649	3.6502	4.8627	4.28	4.6646	Organic acids and derivatives	Keto acids and derivatives	Short-chain keto acids and derivatives	HMDB0006900	291.106	6.57822	C06006	Metabolic pathways; 2-Oxocarboxylic acid metabolism; Biosynthesis of secondary metabolites; Biosynthesis of amino acids; Valine, leucine and isoleucine biosynthesis	Metabolism;Metabolism;Metabolism;Metabolism;Metabolism	Global and overview maps;Global and overview maps;Global and overview maps;Global and overview maps;Amino acid metabolism
1-Hydroxy-2,12,15-heneicosatrien-4-one	C21H36O2	1.44369	1.10618	0.02611	5.6381	5.3758	5.5136	5.8179	5.73	5.3025	5.2905	4.5207	4.453	5.0131	5.3119	5.5877	Lipids and lipid-like molecules	Fatty Acyls	Fatty alcohols	LMFA05000600;HMDB0036741	365.27	6.57135	-	-	-	-
Germacrenone	C15H26O2	1.42947	1.09882	0.01038	5.4698	5.748	5.4711	5.6234	5.88	5.3654	4.9315	5.1576	4.7458	4.741	5.4484	5.5139	Lipids and lipid-like molecules	Prenol lipids	Sesquiterpenoids	HMDB0035887	283.191	6.55085	-	-	-	-
Notoginsenoside R10	C30H50O9	1.51683	1.15354	0.04288	5.1207	3.9486	4.7576	5.4308	5.2499	4.9278	4.2339	3.9062	4.3716	3.955	3.9616	5.0868	Lipids and lipid-like molecules	Steroids and steroid derivatives	Steroidal glycosides	HMDB0039051	575.321	6.52343	-	-	-	-
8-Propanoylneosolaniol	C22H30O9	2.55484	1.28135	4.57e-05	5.3917	5.3594	5.3324	5.7467	5.3232	5.2855	4.41	3.7644	3.8886	4.7577	4.4894	4.0059	Organoheterocyclic compounds	Isoquinolines and derivatives	Benzylisoquinolines	HMDB0038562	459.164	6.47552	-	-	-	-
Hydroxypelenolide	C15H24O3	0.994995	1.05365	0.02413	4.8001	4.9604	5.3786	4.9066	5.0809	4.9209	4.9116	4.7404	4.5555	4.8281	4.7506	4.7327	Lipids and lipid-like molecules	Prenol lipids	Terpene lactones	HMDB0036663	251.165	6.46865	-	-	-	-
2,3-Dinor-TXB2	C18H30O6	1.05275	1.04676	0.01701	6.3968	6.2131	6.2111	6.2924	6.4124	6.2163	6.1725	5.8395	5.6416	6.0748	6.2044	6.1234	Lipids and lipid-like molecules	Fatty Acyls	Eicosanoids	HMDB0002904;LMFA03030003	363.181	6.40012	-	-	-	-
Dihydrojasmonic acid	C12H20O3	1.35466	0.908665	0.005809	4.5348	3.8816	4.2196	4.3892	4.0648	4.5171	4.6044	4.7343	4.8726	4.8584	4.6021	4.508	Lipids and lipid-like molecules	Fatty Acyls	Lineolic acids and derivatives	HMDB0033601	211.134	6.35923	-	-	-	-
3,4-Methylenesebacic acid	C12H18O4	0.874895	1.03484	0.02247	5.9652	5.8801	5.866	5.9915	6.0997	5.8366	5.7733	5.6095	5.5692	5.7474	5.742	6.0012	Lipids and lipid-like molecules	Fatty Acyls	Fatty acids and conjugates	HMDB0059729	225.113	6.30437	-	-	-	-
(3S,7E,9R)-4,7-Megastigmadiene-3,9-diol 9-[apiosyl-(1->6)-glucoside]	C24H40O11	1.78079	1.15039	0.01767	6.1912	6.1388	5.7237	6.0995	6.1525	5.6775	5.5252	4.4094	4.3932	5.4915	5.7643	5.6924	Lipids and lipid-like molecules	Fatty Acyls	Fatty acyl glycosides	HMDB0029766	525.234	6.29065	-	-	-	-
Alpha-Carboxy-delta-nonalactone	C10H16O4	1.1118	1.04603	0.02464	7.1008	7.0687	6.9408	7.0905	7.0545	6.8771	6.8489	6.3793	6.3691	6.7771	6.918	6.9859	Organoheterocyclic compounds	Lactones	Delta valerolactones	HMDB0030990	445.208	6.27695	-	-	-	-
Canavalioside	C26H42O12	1.05555	1.04557	0.02784	6.9523	6.8089	6.5633	6.7711	6.7429	6.6296	6.4251	6.3488	6.1058	6.3722	6.6729	6.7835	Lipids and lipid-like molecules	Prenol lipids	Terpene glycosides	HMDB0036317	545.261	6.24953	-	-	-	-
3,4,5-trihydroxy-6-{[(2Z)-2-(phenylmethylidene)heptyl]oxy}oxane-2-carboxylic acid	C20H28O7	1.43388	1.07899	0.01333	6.851	6.8878	6.6878	6.8929	6.9013	6.6747	6.5268	5.8153	5.8193	6.4645	6.6282	6.6495	Lipids and lipid-like molecules	Fatty Acyls	Fatty acyl glycosides	HMDB0126521	425.182	6.12595	-	-	-	-
(+/-)Abscisic Acid	C15H20O4	0.893572	1.03185	0.01539	6.3274	6.6042	6.4675	6.4396	6.4429	6.408	6.3435	6.0878	6.0654	6.2582	6.3455	6.3938	-	-	-	-	263.129	6.09853	-	-	-	-
Cortolone-3-glucuronide	C27H42O11	1.26622	1.05226	0.0008998	6.511	6.6279	6.2896	6.3425	6.4428	6.3237	6.1483	5.9751	6.0947	6.2713	6.1268	6.0062	Lipids and lipid-like molecules	Steroids and steroid derivatives	Steroidal glycosides	HMDB0010320	587.272	6.0775	-	-	-	-
Gibberellin A39	C20H26O8	1.62112	1.14452	0.0379	5.3746	5.6292	5.2668	5.5083	5.4926	5.183	5.1704	3.7784	3.962	4.9279	5.3548	5.1648	Lipids and lipid-like molecules	Prenol lipids	Diterpenoids	HMDB0035045	439.161	5.91263	-	-	-	-
Kuwanon K	C40H36O11	1.97749	0.861056	0.002447	5.448	4.475	5.0747	5.1456	5.3464	5.6316	6.1487	6.0705	5.9923	6.2286	6.2835	5.4219	Phenylpropanoids and polyketides	Flavonoids	Flavones	HMDB0030122	727.189	5.88518	-	-	-	-
Kinetensin 4-7	C26H37N9O6	2.07026	0.824574	0.006268	4.109	3.3345	3.3611	3.3831	3.3618	3.3462	4.6921	3.5961	4.1933	3.9384	4.6938	4.2306	Organic acids and derivatives	Carboxylic acids and derivatives	Amino acids, peptides, and analogues	HMDB0012986	552.267	5.88518	-	-	-	-
Methyl (3b,11x)-3-Hydroxy-8-oxo-6-eremophilen-12-oate	C16H24O4	1.32423	1.09325	0.03369	5.4568	5.2415	5.4726	5.5175	5.7838	5.1688	5.1122	4.631	4.4224	4.8726	5.3796	5.4373	Lipids and lipid-like molecules	Prenol lipids	Sesquiterpenoids	HMDB0041229	325.166	5.86457	-	-	-	-
Hyaluronic acid	H2O.[C14H21NO11]n	1.94744	1.16226	0.03736	5.5647	6.1093	6.7997	6.0746	6.4692	5.341	5.6496	5.6377	5.199	5.4376	5.4725	3.8856	Organic oxygen compounds	Organooxygen compounds	Carbohydrates and carbohydrate conjugates	HMDB0002061	839.241	5.78908	C00518	-	-	-
Sonchuionoside C	C19H30O8	1.11218	1.043	0.008026	7.114	7.2969	7.0425	7.0959	7.2101	7.0307	6.811	6.6402	6.6913	6.7362	7.0629	7.0871	Lipids and lipid-like molecules	Prenol lipids	Terpene glycosides	HMDB0035212	431.193	5.78908	-	-	-	-
Oxoamide	C10H12N2O2	0.954402	1.03159	0.003401	6.5928	6.704	6.4517	6.6058	6.6062	6.6181	6.3473	6.2797	6.4422	6.3071	6.4357	6.5507	Organic oxygen compounds	Organooxygen compounds	Carbonyl compounds	HMDB0001004	429.177	5.78908	-	-	-	-
L-2,3-Dihydrodipicolinate	C7H7NO4	1.37335	0.874738	0.002558	3.0132	2.8418	2.9745	2.8904	2.8691	2.9264	3.4485	3.5871	3.5801	3.1058	3.3075	2.9922	Organic acids and derivatives	Carboxylic acids and derivatives	Amino acids, peptides, and analogues	HMDB0012247	168.03	5.78908	C03340	-	-	-
Methionyl-Hydroxyproline	C10H18N2O4S	1.83772	1.23206	0.03094	5.3873	6.2809	4.4592	5.3096	4.0232	4.0076	4.0144	3.9535	3.9388	4.0048	4.0089	3.9977	Organic acids and derivatives	Carboxylic acids and derivatives	Amino acids, peptides, and analogues	HMDB0028974	785.294	5.5906	-	-	-	-
4-Deoxyphysalolactone	C28H39ClO7	1.87312	1.16115	0.003312	5.7683	5.6253	5.5653	5.7781	5.9209	5.4093	5.1406	4.4712	4.4565	4.5199	5.1956	5.5581	Lipids and lipid-like molecules	Steroids and steroid derivatives	Steroid lactones	HMDB0034346	543.209	5.49402	-	-	-	-
4'-O-methyl-(-)-epicatechin-3'-O-beta-glucuronide	C23H26O12	2.54659	1.28501	0.007568	4.9688	5.9772	6.3913	5.7811	5.8908	5.241	4.9984	5.2113	3.9161	4.9221	4.4164	3.1851	Phenylpropanoids and polyketides	Flavonoids	Flavonoid glycosides	HMDB0029180	475.125	5.47343	-	-	-	-
Carvacrol	C10H14O	1.69586	1.24123	0.033	4.3954	3.9117	3.8774	4.202	4.5999	3.8677	4.4086	2.8421	2.8274	2.8907	2.8974	4.1534	Lipids and lipid-like molecules	Prenol lipids	Monoterpenoids	LMPR0102090017;HMDB0035770;HMDB0038707	149.096	5.39803	C09840	-	-	-
3,14-Dihydroxy-11,13-dihydrocostunolide	C15H22O4	1.6137	1.14812	0.04152	5.3232	5.3384	5.4384	5.4646	5.7041	5.0553	5.0679	4.3394	3.5003	4.6464	5.2445	5.3529	Lipids and lipid-like molecules	Prenol lipids	Terpene lactones	HMDB0035647	311.15	5.34315	-	-	-	-
Glucosylgalactosyl hydroxylysine	C18H34N2O13	1.29204	1.08192	0.01164	5.4728	5.3557	5.293	5.5573	5.4433	5.0497	5.082	4.7931	4.5081	4.9601	5.1512	5.2407	Lipids and lipid-like molecules	Fatty Acyls	Fatty acyl glycosides	HMDB0000585	467.19	5.27393	-	-	-	-
8-Deoxy-11-hydroxy-13-chlorogrosheimin	C15H19ClO4	1.57693	1.1204	0.007614	5.5204	5.474	5.3455	5.5587	5.4724	5.2949	5.2335	4.3225	4.3431	4.9776	5.0799	5.1995	Lipids and lipid-like molecules	Prenol lipids	Terpene lactones	HMDB0041037	343.094	5.14962	-	-	-	-
3,4,5-trihydroxy-6-{[(6Z)-7-hydroxy-6-(phenylmethylidene)heptan-2-yl]oxy}oxane-2-carboxylic acid	C20H28O8	1.49446	1.08681	0.01475	6.7754	6.9377	6.7496	6.9338	6.8854	6.6549	6.5638	5.7218	5.7185	6.4121	6.617	6.6346	Benzenoids	Phenols	1-hydroxy-2-unsubstituted benzenoids	HMDB0126533	441.177	4.97098	-	-	-	-
Alpha-Carboxy-delta-decalactone	C11H18O4	1.39314	1.08769	0.0101	5.6634	5.8452	5.9087	5.8976	6.1837	5.5559	5.5939	5.0979	4.984	5.2775	5.6666	5.6091	Organoheterocyclic compounds	Lactones	Delta valerolactones	HMDB0030985	259.119	4.76587	-	-	-	-
2-{[(3,5-dimethoxyphenyl)(hydroxy)methylidene]amino}acetic acid	C11H13NO5	1.32409	0.920293	0.002123	4.314	3.9763	4.3286	4.4211	4.2219	4.3689	4.7871	4.6275	4.6156	4.8141	4.6201	4.3869	Benzenoids	Benzene and substituted derivatives	Benzoic acids and derivatives	HMDB0131468	260.054	4.69045	-	-	-	-
Salsoline-1-carboxylate	C12H15NO4	1.26521	0.951884	0.01043	6.4046	5.93	6.0101	6.1375	5.9907	6.2045	6.4858	6.294	6.1736	6.6094	6.5614	6.4079	Organoheterocyclic compounds	Tetrahydroisoquinolines	Not Available	HMDB0013067	236.093	4.47145	-	-	-	-
Histidinyl-Phenylalanine	C15H18N4O3	1.59768	1.12347	0.01258	5.5322	5.8139	4.9895	5.4944	5.5429	5.1089	4.5451	4.6854	5.1639	4.9344	4.3179	5.2702	Organic acids and derivatives	Carboxylic acids and derivatives	Amino acids, peptides, and analogues	HMDB0028892	603.266	4.17647	-	-	-	-
Vomifoliol 9-[xylosyl-(1->6)-glucoside]	C24H38O12	1.44561	1.09317	0.01086	5.8867	5.9897	5.7691	5.9835	5.9042	5.5236	5.6001	4.9527	4.9523	5.2364	5.5658	5.7634	Lipids and lipid-like molecules	Fatty Acyls	Fatty acyl glycosides	HMDB0035520	517.229	4.14905	-	-	-	-
Cysteinyl-Tryptophan	C14H17N3O3S	0.948196	0.949636	0.04499	4.645	4.7339	4.7106	4.1625	4.3323	4.7957	4.8335	4.779	4.7484	4.8296	4.7793	4.8616	Organic acids and derivatives	Carboxylic acids and derivatives	Amino acids, peptides, and analogues	HMDB0028786	344.05	3.87467	-	-	-	-
(8alpha,10beta,11beta)-3-Hydroxy-4,15-dinor-1(5)-xanthen-12,8-olide	C13H20O3	1.79973	1.13503	3.81e-05	4.7072	4.9577	4.9113	5.0525	4.8697	4.956	4.4103	4.279	4.1569	4.2035	4.6217	4.2796	Organoheterocyclic compounds	Lactones	Gamma butyrolactones	HMDB0037244	269.139	3.60888	-	-	-	-
Phlorisobutyrophenone 2-glucoside	C16H22O9	1.40711	1.11418	0.01502	4.5211	3.8093	4.2909	4.7628	4.3191	4.2353	3.7838	4.1687	3.7082	3.7716	3.7783	4.0697	Organic oxygen compounds	Organooxygen compounds	Carbohydrates and carbohydrate conjugates	HMDB0029651	403.125	3.56763	-	-	-	-
(2E)-3-(2,4-dihydroxy-5-methoxyphenyl)prop-2-enoic acid	C10H10O5	1.16848	1.09443	0.01942	4.1307	4.0025	4.2001	4.2336	4.1785	4.013	4.0236	3.4571	3.509	4.1284	3.9575	3.5465	Phenylpropanoids and polyketides	Cinnamic acids and derivatives	Hydroxycinnamic acids and derivatives	HMDB0125514	255.051	3.49833	-	-	-	-
6-(hydroxymethyl)-7-methoxy-2H-chromen-2-one	C11H10O4	2.11524	1.21652	0.003654	4.8102	5.974	5.5216	5.2888	4.3481	5.0705	4.2724	4.0834	4.2332	4.6091	4.2081	4.0885	Phenylpropanoids and polyketides	Coumarins and derivatives	Not Available	HMDB0136784	187.04	3.49145	-	-	-	-
3-O-Methylniveusin A	C21H28O8	1.09312	1.06455	0.008892	4.9077	4.7788	4.4622	4.8532	4.7813	4.6167	4.4498	4.1673	4.5233	4.513	4.5532	4.4684	Lipids and lipid-like molecules	Prenol lipids	Terpene lactones	HMDB0039084	389.157	3.48457	-	-	-	-
Glutamyltyrosine	C14H18N2O6	2.27054	1.22413	0.00158	5.5916	6.8273	6.1074	6.0899	5.1904	5.6188	4.7131	4.5832	4.5522	4.9909	4.9642	5.1334	Organic acids and derivatives	Carboxylic acids and derivatives	Amino acids, peptides, and analogues	HMDB0028831	291.099	3.45015	-	-	-	-
6-(2H-1,3-benzodioxol-5-yloxy)-3,4,5-trihydroxyoxane-2-carboxylic acid	C13H14O9	1.36434	1.10975	0.03988	5.3182	4.9526	5.0474	5.2747	5.5171	4.7708	5.0595	4.1256	4.0769	4.8185	4.628	5.1205	Organic oxygen compounds	Organooxygen compounds	Carbohydrates and carbohydrate conjugates	HMDB0129406	295.046	3.30927	-	-	-	-
Epoxyeremopetasinorol	C13H20O3	1.78146	1.11998	0.0004125	5.1799	5.5603	5.725	5.4968	5.4233	5.2127	5.1807	4.7996	4.8448	4.8869	4.6917	4.6999	Organoheterocyclic compounds	Oxanes	Not Available	HMDB0029670	269.14	2.8534	-	-	-	-
Meta-O-Dealkylated flecainide lactam	C15H17F3N2O4	0.963429	0.94603	0.03903	4.4334	4.5457	4.4662	4.5281	4.3181	4.9463	4.7686	5.0265	4.9569	4.7115	4.7118	4.6168	Benzenoids	Benzene and substituted derivatives	Benzoic acids and derivatives	HMDB0060832	383.06	2.75672	-	-	-	-
5,6-Dihydro-4-methoxy-6-[2-(4-methoxyphenyl)ethyl]-2H-pyran-2-one	C15H18O4	1.13426	1.07291	0.01566	4.7936	4.9099	4.8417	4.7759	4.9006	4.5583	4.7806	4.258	4.132	4.5314	4.6539	4.4713	Phenylpropanoids and polyketides	Kavalactones	Not Available	HMDB0030549	283.094	2.6813	-	-	-	-
(3-phenylpropoxy)sulfonic acid	C9H12O4S	1.85968	1.21549	0.007292	4.5941	4.5772	4.8724	4.9385	4.3928	4.4103	4.8248	3.4367	3.4467	3.3511	3.8678	3.9353	Benzenoids	Benzene and substituted derivatives	Not Available	HMDB0135313	251.013	2.6676	-	-	-	-
Ascladiol	C7H8O4	1.04517	1.07587	0.0378	4.1393	4.0125	4.2576	4.341	4.1926	4.0737	3.9868	3.5341	3.5578	3.9149	4.0177	4.2374	Organoheterocyclic compounds	Dihydrofurans	Furanones	HMDB0029610	201.04	2.40842	-	-	-	-
Phenylalanyl-Asparagine	C13H17N3O4	1.29168	0.907157	0.03989	4.4918	4.1816	5.0497	4.8414	4.55	5.0229	5.2419	5.3088	5.2089	5.6609	5.045	4.5544	Organic acids and derivatives	Carboxylic acids and derivatives	Amino acids, peptides, and analogues	HMDB0028990	278.115	2.09125	-	-	-	-
Tiglic acid	C5H8O2	0.897669	1.04026	0.01749	5.2108	5.4005	5.4907	5.467	5.5563	5.273	5.3248	5.1089	4.9957	5.1883	5.2716	5.2543	Lipids and lipid-like molecules	Fatty Acyls	Fatty acids and conjugates	HMDB0001470;LMFA01020030;HMDB0132474	99.0443	2.01258	C08279	-	-	-
Phenylalanylproline	C14H18N2O3	1.5387	1.12405	0.008261	5.2193	5.4984	4.9135	5.1772	5.0114	5.1704	4.673	3.9221	4.5451	4.5784	5.0395	4.8094	Organic acids and derivatives	Carboxylic acids and derivatives	Amino acids, peptides, and analogues	HMDB0011177	307.13	1.69117	-	-	-	-
Gynocardin	C12H17NO8	2.98626	1.66067	0.0006559	3.6199	5.8559	4.2111	4.9779	3.8669	4.0693	2.5151	2.4544	2.4397	2.9671	2.5096	3.1361	Organic oxygen compounds	Organooxygen compounds	Carbohydrates and carbohydrate conjugates	HMDB0029913	348.094	1.57698	C08331	-	-	-
Xanthine	C5H4N4O2	0.85124	1.02871	0.008083	6.0849	5.9035	6.0153	6.1454	6.1412	6.0452	6.0411	5.8618	5.7897	5.8674	5.8411	5.9219	Organoheterocyclic compounds	Imidazopyrimidines	Purines and purine derivatives	HMDB0000292	151.025	1.5038	C00385	Metabolic pathways; Biosynthesis of secondary metabolites; Purine metabolism; Caffeine metabolism	Metabolism;Metabolism;Metabolism;Metabolism	Global and overview maps;Global and overview maps;Nucleotide metabolism;Biosynthesis of other secondary metabolites
N-Acetyl-L-glutamic acid	C7H11NO5	1.04681	1.04599	0.004157	5.6178	5.7672	5.5566	5.5626	5.4041	5.3881	5.3894	5.2629	5.2356	5.38	5.2055	5.3567	Organic acids and derivatives	Carboxylic acids and derivatives	Amino acids, peptides, and analogues	HMDB0001138	188.056	1.46497	C00624	Metabolic pathways; 2-Oxocarboxylic acid metabolism; Arginine biosynthesis; Biosynthesis of secondary metabolites; Biosynthesis of amino acids	Metabolism;Metabolism;Metabolism;Metabolism;Metabolism	Global and overview maps;Global and overview maps;Amino acid metabolism;Global and overview maps;Global and overview maps
2-Aminomuconic acid	C6H7NO4	1.15361	1.05021	0.004796	6.2736	6.4644	6.4602	6.3508	6.6453	6.3338	6.1658	5.9241	6.0578	5.957	6.2585	6.3203	Organic acids and derivatives	Carboxylic acids and derivatives	Amino acids, peptides, and analogues	HMDB0001241	359.073	1.4581	C02220	Metabolic pathways; Tryptophan metabolism	Metabolism;Metabolism	Global and overview maps;Amino acid metabolism
Maleic acid	C4H4O4	0.993817	1.03708	0.01323	6.9125	7.0781	6.9086	6.9769	7.0116	6.896	6.6431	6.6737	6.6644	6.5117	6.7215	7.0749	Organic acids and derivatives	Carboxylic acids and derivatives	Dicarboxylic acids and derivatives	HMDB0000176	115.003	1.4512	C01384	Metabolic pathways; Butanoate metabolism; Tyrosine metabolism; Nicotinate and nicotinamide metabolism	Metabolism;Metabolism;Metabolism;Metabolism	Global and overview maps;Carbohydrate metabolism;Amino acid metabolism;Metabolism of cofactors and vitamins
Pentaglutamyl folate	C39H47N11O18	3.04351	1.44596	0.001803	5.6192	6.8885	6.0257	5.3172	4.0067	6.5767	3.9979	3.937	3.9223	3.9857	3.9923	3.9812	Organic acids and derivatives	Carboxylic acids and derivatives	Amino acids, peptides, and analogues	HMDB0006487	956.312	1.30897	-	-	-	-
6-Hydroxynicotinic acid	C6H5NO3	1.21204	1.06419	0.0008765	5.0512	5.0347	4.905	4.8796	4.916	4.7567	4.7268	4.6003	4.6277	4.5534	4.4766	4.7795	Organoheterocyclic compounds	Pyridines and derivatives	Pyridinecarboxylic acids and derivatives	HMDB0002658;MJDBOTE0000658	138.019	1.30897	C01020	Metabolic pathways; Nicotinate and nicotinamide metabolism	Metabolism;Metabolism	Global and overview maps;Metabolism of cofactors and vitamins
2-Amino-4-oxo-6-(1',2'-dioxoprolyl)-7,8-dihydroxypteridine	C9H9N5O5	2.62847	1.34922	0.0003759	5.3844	5.6048	5.2542	5.4791	5.6546	4.8936	3.5178	3.4569	3.636	3.9629	4.3844	4.9581	Organoheterocyclic compounds	Pteridines and derivatives	Pterins and derivatives	HMDB0001410	248.041	1.1736	C05255	-	-	-
Lycoperdic acid	C8H11NO6	2.56885	1.36276	0.0003691	5.1433	5.5174	4.8779	4.8154	4.7622	4.5225	3.4501	3.3892	3.3745	3.4379	3.4445	4.6542	Organic acids and derivatives	Carboxylic acids and derivatives	Amino acids, peptides, and analogues	HMDB0030417	262.057	1.14022	-	-	-	-
Maltotetraose	C24H42O21	2.48356	1.24534	0.0011	5.5502	6.2921	5.8632	5.5318	4.9019	6.3698	4.3662	4.2357	4.922	4.903	4.6381	4.6445	Organic oxygen compounds	Organooxygen compounds	Carbohydrates and carbohydrate conjugates	HMDB0001296	701.192	1.0521	C02052	-	-	-
1-hydroxy-2-{9-hydroxy-2-oxo-2H,8H,9H-furo[2,3-h]chromen-8-yl}propan-2-yl 3-methylbut-2-enoate	C19H20O7	1.81042	1.19572	0.02228	4.4654	5.9103	4.8889	4.1905	4.0535	5.3035	4.0446	3.9837	3.969	4.0325	4.0391	4.0279	Phenylpropanoids and polyketides	Coumarins and derivatives	Furanocoumarins	HMDB0128918	765.243	1.0385	-	-	-	-
6-({2-[(2-{[3-(3,4-dimethoxyphenyl)-7-methoxy-8-methyl-4-oxo-4H-chromen-5-yl]oxy}-4,5-dihydroxy-6-(hydroxymethyl)oxan-3-yl)oxy]-3,5-dihydroxy-6-methyloxan-4-yl}oxy)-3,4,5-trihydroxyoxane-2-carboxylic acid	C37H46O21	2.31108	1.18596	0.0002416	6.2201	6.3497	6.0017	5.933	5.2765	6.4148	5.1151	5.0541	5.0395	5.1029	5.1095	5.0984	Phenylpropanoids and polyketides	Isoflavonoids	Isoflavonoid O-glycosides	HMDB0129579	825.253	0.762317	-	-	-	-
1-Kestose	C18H32O16	3.72336	1.53457	1.26e-06	6.7266	6.3036	5.9596	6.5552	5.6748	7.1355	4.1755	4.1146	4.0999	4.2313	4.1699	4.2071	Organic oxygen compounds	Organooxygen compounds	Carbohydrates and carbohydrate conjugates	HMDB0011729;MJDBOTE0001231	539.139	0.73495	C03661	-	-	-
Gamma-Glutamylasparagine	C9H15N3O6	1.23687	0.947368	0.001567	5.464	5.449	5.4989	5.4735	5.4857	5.3541	5.879	5.8164	5.6805	5.8147	5.895	5.4585	Organic acids and derivatives	Carboxylic acids and derivatives	Amino acids, peptides, and analogues	HMDB0029144	260.089	0.728233	-	-	-	-
L-glycyl-L-hydroxyproline	C7H12N2O4	1.57546	0.917563	5.76e-05	4.8659	4.8773	4.6862	5.0106	4.8786	4.8647	5.3446	5.3308	5.2732	5.3865	5.4024	5.0663	-	-	-	-	233.078	0.721517	-	-	-	-
L-Gulono-1,4-lactone	C6H10O6	1.18443	1.06406	0.01593	5.5902	5.5468	5.1097	5.467	5.3376	5.7381	4.9916	5.0695	5.2608	4.9064	5.3399	5.2473	Organoheterocyclic compounds	Lactones	Gamma butyrolactones	HMDB0003466;MJDBOTE0000618	177.04	0.721517	C01040	Metabolic pathways; Ascorbate and aldarate metabolism	Metabolism;Metabolism	Global and overview maps;Carbohydrate metabolism
Pseudouridine	C9H12N2O6	1.68736	0.886045	0.000772	4.3049	4.0911	4.1177	4.6926	4.4439	4.1028	4.8967	4.7525	5.0902	4.9012	4.7461	4.6757	Nucleosides, nucleotides, and analogues	Nucleoside and nucleotide analogues	Not Available	HMDB0000767	289.07	0.708067	C02067	Pyrimidine metabolism; Metabolic pathways	Metabolism;Metabolism	Nucleotide metabolism;Global and overview maps
4-Nitrophenol	C6H5NO3	1.0618	0.95119	0.005342	4.929	4.5398	4.7894	4.7509	4.7857	4.971	4.9213	5.0134	5.0645	5.0159	5.1434	5.0825	Benzenoids	Benzene and substituted derivatives	Nitrobenzenes	HMDB0041950;HMDB0001232	138.019	5.81655	C00870	-	-	-
Aconitic acid	C6H6O6	0.929351	0.976291	0.001044	7.4484	7.2424	7.3501	7.4199	7.3529	7.4094	7.5562	7.62	7.5494	7.6078	7.5186	7.4491	Organic acids and derivatives	Carboxylic acids and derivatives	Tricarboxylic acids and derivatives	HMDB0000072;HMDB0000958	173.009	1.42615	C00417;C02341	Metabolic pathways; Glyoxylate and dicarboxylate metabolism; Biosynthesis of secondary metabolites; 2-Oxocarboxylic acid metabolism; Citrate cycle (TCA cycle); C5-Branched dibasic acid metabolism	Metabolism;Metabolism;Metabolism;Metabolism;Metabolism;Metabolism	Global and overview maps;Carbohydrate metabolism;Global and overview maps;Global and overview maps;Carbohydrate metabolism;Carbohydrate metabolism
Amylose	C2H6.[C12H20O11]n	1.81031	1.20088	0.03155	5.3415	6.3793	5.0182	5.7157	4.1533	4.4536	4.1444	4.0835	4.6291	4.4554	4.424	4.1277	Organic oxygen compounds	Organooxygen compounds	Carbohydrates and carbohydrate conjugates	HMDB0003403;HMDB0038852	785.294	6.0775	C00718	Metabolic pathways; Starch and sucrose metabolism; Biosynthesis of secondary metabolites	Metabolism;Metabolism;Metabolism	Global and overview maps;Carbohydrate metabolism;Global and overview maps
Hexadecanedioic acid	C16H30O4	0.929947	1.0386	0.0037	5.2362	5.189	5.2658	5.3245	5.3111	5.158	5.0024	5.0549	4.9102	4.9846	5.1688	5.1884	Lipids and lipid-like molecules	Fatty Acyls	Fatty acid esters	HMDB0000712;LMFA01170022;HMDB0000672;MJDBOTE0000610	285.207	6.59193	C19615	Metabolic pathways; Cutin, suberine and wax biosynthesis	Metabolism;Metabolism	Global and overview maps;Lipid metabolism
N-Acetylneuraminic acid	C11H19NO9	1.2746	1.08056	0.002379	4.763	5.0662	4.8537	4.6897	4.7743	4.666	4.5828	4.3714	4.198	4.4028	4.6511	4.4605	Organic oxygen compounds	Organooxygen compounds	Carbohydrates and carbohydrate conjugates	HMDB0000230;HMDB0000773	290.088	1.30228	C00270	Metabolic pathways; Amino sugar and nucleotide sugar metabolism	Metabolism;Metabolism	Global and overview maps;Carbohydrate metabolism
Zeranol	C18H26O5	0.935847	1.04024	0.04794	6.4061	6.371	6.6149	6.5849	6.7202	6.2287	6.4424	6.0542	5.9559	6.197	6.4187	6.3557	Phenylpropanoids and polyketides	Macrolides and analogues	Not Available	HMDB0041824;HMDB0032702	321.171	6.29752	C14752	-	-	-
Tanacetin	C15H20O4	0.936746	1.03118	0.0188	6.5779	6.888	6.7349	6.683	6.7386	6.658	6.6064	6.3766	6.3141	6.4766	6.6001	6.684	Lipids and lipid-like molecules	Prenol lipids	Terpene lactones	HMDB0035715	247.133	6.09582	-	-	-	-
Isopropylmaleate	C7H10O4	1.05145	1.04596	0.005838	5.1214	5.1975	5.4377	5.2192	5.2429	5.0509	5.0407	4.8473	5.0244	4.8874	5.0216	5.0758	Lipids and lipid-like molecules	Fatty Acyls	Fatty acids and conjugates	HMDB0012241	200.092	2.71933	C02631	2-Oxocarboxylic acid metabolism; Biosynthesis of secondary metabolites; Valine, leucine and isoleucine biosynthesis	Metabolism;Metabolism;Metabolism	Global and overview maps;Global and overview maps;Amino acid metabolism
N-lactoyl-phenylalanine	C12H15NO4	1.34208	0.9543	0.01212	6.3067	5.872	5.9064	6.0282	5.9197	6.0534	6.3646	6.1855	6.0397	6.437	6.4844	6.3019	Organic acids and derivatives	Carboxylic acids and derivatives	Amino acids, peptides, and analogues	HMDB0062175	238.107	4.4715	-	-	-	-
Acarbose (component 1)	C13H21NO7	1.29916	1.06434	0.01129	6.3006	6.3414	6.3198	6.47	6.5637	6.0184	6.2847	5.8008	5.5918	6.0948	5.9683	5.9796	-	-	-	-	304.139	4.63285	-	-	-	-
(2Z)-2-(phenylmethylidene)heptane-1,6-diol	C14H20O2	0.98144	1.03337	0.00293	6.0052	6.0923	6.0828	6.108	6.1661	5.9627	6.0108	5.8049	5.7365	5.8882	5.9464	5.8569	Phenylpropanoids and polyketides	Cinnamyl alcohols	Not Available	HMDB0126518	253.18	6.09582	-	-	-	-
N2-Acetyl-L-aminoadipate semialdehyde	C8H13NO4	1.18355	1.05216	0.02425	6.2217	6.787	6.1941	6.2984	6.0897	6.0461	6.0258	5.9648	6.0281	5.7935	5.8856	6.0715	-	-	-	-	188.092	0.80475	C12988	-	-	-
L-Furosine	C12H18N2O4	2.17156	1.2368	0.004776	5.095	5.6937	5.0284	5.0945	5.0424	4.9742	4.3092	3.2159	3.7357	4.2279	4.5769	4.9423	Organic acids and derivatives	Carboxylic acids and derivatives	Amino acids, peptides, and analogues	HMDB0029390	277.118	2.42583	-	-	-	-
Succinylproline	C9H13NO5	1.33164	1.0811	0.04764	5.5732	6.657	5.6806	5.6879	5.3181	5.6349	5.1713	5.3676	5.3336	5.3767	5.3185	5.3967	-	-	-	-	216.087	2.86468	C11711	-	-	-
Germacrone-13-al	C15H20O2	1.05383	1.04312	0.01238	6.0182	6.176	6.273	6.1776	6.2858	5.9315	6.071	5.8529	5.6452	5.8462	5.9933	5.9318	Lipids and lipid-like molecules	Prenol lipids	Sesquiterpenoids	HMDB0036881	233.154	5.51492	-	-	-	-
C16 Sphingosine	C16H33NO2	1.22868	1.05557	0.01203	5.4927	5.7695	5.4678	5.3207	5.2168	5.4464	4.9522	5.3466	5.1668	5.1402	5.1312	5.2557	-	-	-	LMSP01040008	272.258	6.34055	-	-	-	-
4alpha-Carboxy-5alpha-cholesta-8-en-3beta-ol	C28H46O3	1.82553	1.11147	0.00124	6.439	6.6346	6.2933	6.6471	6.4719	6.2779	6.0065	5.3503	5.4858	5.8635	6.1131	6.0557	Lipids and lipid-like molecules	Steroids and steroid derivatives	Cholestane steroids	HMDB0062386;HMDB0012166;LMST01010228	453.334	6.7657	-	-	-	-
Fasciculol F	C39H65NO11	1.76287	0.90418	0.01411	6.1983	6.2888	5.6315	5.5921	5.1317	6.2036	6.6869	6.3128	6.4903	6.515	6.1075	6.647	Lipids and lipid-like molecules	Prenol lipids	Triterpenoids	HMDB0035188	765.493	6.8699	C19958	-	-	-
PA(P-16:0e/18:2(9Z,12Z))	C37H69O7P	1.95247	1.1724	0.01204	5.8957	5.7173	5.7709	6.2672	5.8548	5.2565	5.2783	4.2683	4.2251	4.9156	5.7315	5.2336	-	-	-	-	689.511	6.88368	-	-	-	-
LysoPC(18:1(11Z))	C26H52NO7P	2.00819	1.11637	0.0006328	6.1508	6.4525	6.2517	6.3109	6.0478	6.257	5.6897	5.5329	5.5488	6.1033	5.2072	5.4836	Lipids and lipid-like molecules	Glycerophospholipids	Glycerophosphocholines	HMDB0010385	544.338	6.88368	C04230	Glycerophospholipid metabolism	Metabolism	Lipid metabolism
Germanicol cinnamate	C39H56O2	1.60826	1.09068	0.01544	7.0014	7.0287	6.7909	7.1241	6.946	6.7514	6.5967	5.6664	5.9109	6.4829	6.7661	6.7544	Lipids and lipid-like molecules	Prenol lipids	Triterpenoids	HMDB0034514	589.459	7.12562	-	-	-	-
Nootkatone	C15H22O	0.911005	1.0366	0.02787	5.6039	5.6919	5.7464	5.6649	5.8048	5.4727	5.5567	5.3536	5.2575	5.3909	5.5859	5.6392	Lipids and lipid-like molecules	Prenol lipids	Sesquiterpenoids	HMDB0013687;MJDBOTE0000246	219.174	6.61203	C17914	-	-	-
4-Nerolidylcatechol	C21H30O2	1.14672	1.04312	0.00329	6.5409	6.5681	6.4636	6.5096	6.5765	6.5297	6.4421	6.2475	5.9876	6.1617	6.3859	6.344	Lipids and lipid-like molecules	Prenol lipids	Sesquiterpenoids	HMDB0031924	347.256	6.60507	-	-	-	-
7,11-Bisdeacetylvaltrate 7-(3-methylpentanoate) 11-(3-hydroxy-3-methylbutanoate)	C26H38O9	1.02031	0.956749	0.04711	6.0588	5.9055	5.7884	5.8883	5.9212	5.6077	6.0215	6.1778	6.5354	5.8022	6.0367	6.1896	Lipids and lipid-like molecules	Prenol lipids	Monoterpenoids	HMDB0033655	477.246	6.19382	-	-	-	-
Argyrolobine	C15H22N2O2	1.1452	1.05757	0.02428	5.7563	5.8297	5.8354	5.8785	6.042	5.4858	5.6934	5.4062	5.0934	5.472	5.5678	5.7027	-	-	-	-	263.175	2.88555	C10754	-	-	-
Sucrose	C12H22O11	3.41958	1.39379	2.42e-05	6.4271	6.5138	6.2584	6.5156	5.9864	6.2925	4.8727	4.8939	4.649	3.4155	4.7142	4.7097	Organic oxygen compounds	Organooxygen compounds	Carbohydrates and carbohydrate conjugates	HMDB0000258	360.15	0.730483	C00089	Metabolic pathways; Starch and sucrose metabolism; Biosynthesis of secondary metabolites; ABC transporters; Galactose metabolism	Metabolism;Metabolism;Metabolism;Environmental Information Processing;Metabolism	Global and overview maps;Carbohydrate metabolism;Global and overview maps;Membrane transport;Carbohydrate metabolism
Alteichin	C20H14O6	2.23471	1.17634	0.0007285	5.7774	5.912	5.7564	5.9762	5.8959	6.4225	5.0323	4.8005	4.9968	4.6233	5.7414	5.1905	-	-	-	-	351.088	0.661467	C10295	-	-	-
5-Methylcytosine	C5H7N3O	1.13053	0.940683	0.01921	4.6407	4.6889	4.8616	5.0041	5.0083	4.7235	5.1713	5.3686	5.3575	5.0544	4.939	4.8582	Organoheterocyclic compounds	Diazines	Pyrimidines and pyrimidine derivatives	HMDB0002894;MJDBOTE0000559	126.066	0.737467	C02376	Pyrimidine metabolism; Metabolic pathways	Metabolism;Metabolism	Nucleotide metabolism;Global and overview maps
L-Tyrosine	C9H11NO3	2.44057	1.3429	0.007618	5.4916	5.9319	4.446	5.0314	3.507	4.5186	3.498	3.4791	3.4359	3.4588	4.1748	3.4935	Organic acids and derivatives	Carboxylic acids and derivatives	Amino acids, peptides, and analogues	HMDB0000158	385.135	2.03043	C00082	Metabolic pathways; Biosynthesis of secondary metabolites; Tyrosine metabolism; Thiamine metabolism; Betalain biosynthesis; Ubiquinone and other terpenoid-quinone biosynthesis; Biosynthesis of various secondary metabolites - part 2; Biosynthesis of amino acids; Glucosinolate biosynthesis; Isoquinoline alkaloid biosynthesis; 2-Oxocarboxylic acid metabolism; Phenylpropanoid biosynthesis; Phenylalan…	Metabolism;Metabolism;Metabolism;Metabolism;Metabolism;Metabolism;Metabolism;Metabolism;Metabolism;Metabolism;Metabolism;Metabolism;Metabolism;Genetic Information Processing;Metabolism;Metabolism;Metabolism	Global and overview maps;Global and overview maps;Amino acid metabolism;Metabolism of cofactors and vitamins;Biosynthesis of other secondary metabolites;Metabolism of cofactors and vitamins;Biosynthesis of other secondary metabolites;Global and overview maps;Biosynthesis of other secondary metabolites;Biosynthesis of other secondary metabolites;Global and overview maps;Biosynthesis of other secon…
N,N-Dihydroxy-L-tyrosine	C9H11NO5	1.72794	1.13297	0.02392	4.8715	5.281	4.6103	4.5967	4.262	4.9581	3.7562	4.1466	4.8407	4.1357	3.9623	4.3848	-	-	-	-	214.071	2.41202	C15503	Cyanoamino acid metabolism; Metabolic pathways; Biosynthesis of secondary metabolites	Metabolism;Metabolism;Metabolism	Metabolism of other amino acids;Global and overview maps;Global and overview maps
Nicotinamide riboside	C11H15N2O5+	1.49552	0.88827	0.03947	4.3045	4.6882	5.1257	4.8755	4.3374	4.4305	5.4402	5.5883	5.5313	5.4687	4.9194	4.3042	Organic oxygen compounds	Organooxygen compounds	Carbohydrates and carbohydrate conjugates	HMDB0000855	220.084	2.5025	C03150	Metabolic pathways; Nicotinate and nicotinamide metabolism	Metabolism;Metabolism	Global and overview maps;Metabolism of cofactors and vitamins
2-hydroxy-3,4-diphenylpentanedioic acid	C17H16O5	1.66582	1.1427	0.02238	5.012	5.8113	4.8812	5.1938	5.2106	4.785	4.6381	4.0783	4.181	4.0984	4.8852	5.1545	Phenylpropanoids and polyketides	Stilbenes	Not Available	HMDB0134815	345.069	2.53032	-	-	-	-
3'-O-Methylguanosine	C11H15N5O5	1.43178	1.09777	0.02871	5.5435	5.6331	5.6991	5.6494	5.8411	5.2489	5.4726	4.9221	4.321	5.231	5.2046	5.4738	Nucleosides, nucleotides, and analogues	Purine nucleosides	Not Available	HMDB0006038	298.114	2.65057	-	-	-	-
Hippuric acid	C9H9NO3	1.2626	1.06753	0.03218	6.2568	6.0198	6.1531	6.2711	6.0488	6.4305	5.8032	5.2965	5.4768	5.9649	6.17	6.1201	Benzenoids	Benzene and substituted derivatives	Benzoic acids and derivatives	HMDB0000714	180.066	2.74735	C01586	Metabolic pathways; Phenylalanine metabolism	Metabolism;Metabolism	Global and overview maps;Amino acid metabolism
Hydroxyphenoxyethylaminohydroxypropanol	C11H17NO4	1.26265	0.951975	0.002041	4.8979	4.7704	4.8958	4.9761	5.0387	4.9161	5.3277	5.0972	4.9927	5.2394	5.1851	5.1393	-	-	-	-	228.123	2.90652	-	-	-	-
5-O-Feruloylnigrumin	C21H25NO10	1.35669	1.05105	0.03014	5.9914	5.8692	5.8317	6.0102	5.8369	5.7869	5.2619	5.8076	5.9269	5.687	5.3348	5.594	Lipids and lipid-like molecules	Fatty Acyls	Fatty acyl glycosides	HMDB0038735	434.148	3.07445	-	-	-	-
N2-Acetyl-L-ornithine	C7H14N2O3	3.01802	1.42273	8.46e-07	4.9759	4.7655	4.4297	4.673	4.3639	4.3538	3.5392	3.3188	3.0212	3.2222	3.1785	3.0952	Organic acids and derivatives	Carboxylic acids and derivatives	Amino acids, peptides, and analogues	HMDB0003357	175.108	3.24403	C00437	Metabolic pathways; 2-Oxocarboxylic acid metabolism; Arginine biosynthesis; Biosynthesis of secondary metabolites; Biosynthesis of amino acids	Metabolism;Metabolism;Metabolism;Metabolism;Metabolism	Global and overview maps;Global and overview maps;Amino acid metabolism;Global and overview maps;Global and overview maps
Feruloylputrescine	C14H20N2O3	1.06729	1.04345	0.02026	5.9562	6.1168	6.3509	6.049	5.9025	5.9367	5.8673	5.7675	5.6536	5.9606	5.9463	5.6044	Phenylpropanoids and polyketides	Cinnamic acids and derivatives	Hydroxycinnamic acids and derivatives	HMDB0139553;HMDB0033463	265.155	3.3214	C10497	Metabolic pathways; Arginine and proline metabolism	Metabolism;Metabolism	Global and overview maps;Amino acid metabolism
(4beta,5beta,6beta,14beta,15alpha,20S,22R)-5,6-Epoxy-4,14,15-trihydroxy-1-oxowitha-2,24-dienolide	C28H38O7	1.30979	1.04761	0.04666	5.883	5.7813	5.7323	5.8293	5.6829	5.6785	5.3304	5.9713	5.5214	5.6159	5.3664	5.2154	Lipids and lipid-like molecules	Steroids and steroid derivatives	Steroid lactones	HMDB0033199	469.263	3.56792	-	-	-	-
5-Fluorouridine	C9H11FN2O6	0.921253	1.03853	0.02524	5.5474	5.8159	5.4116	5.4987	5.4427	5.5952	5.2001	5.2865	5.3018	5.348	5.5739	5.3628	Nucleosides, nucleotides, and analogues	Pyrimidine nucleosides	Not Available	HMDB0060396	295.092	4.01587	C16633	-	-	-
4-Hydroxy-5-phenyltetrahydro-1,3-oxazin-2-one	C10H11NO3	1.34977	0.944454	0.0002738	5.3201	5.3516	5.3608	5.4527	5.2676	5.3853	5.7531	5.7607	5.6151	5.7585	5.6978	5.4396	Benzenoids	Benzene and substituted derivatives	Not Available	HMDB0060389	194.081	4.4855	C16595	-	-	-
3-Methyloxindole	C9H9NO	0.992269	0.962322	0.02595	4.7227	4.5871	4.7699	4.7517	4.754	4.7633	5.0539	4.8033	4.7185	5.1049	4.9853	4.7923	-	-	-	-	148.076	4.66085	C02366	-	-	-
Curcumenol	C15H22O2	1.07676	1.02959	0.0001802	6.8624	7.0073	6.8648	6.9287	6.8892	6.7844	6.7414	6.7057	6.6302	6.6695	6.6791	6.7184	Lipids and lipid-like molecules	Prenol lipids	Sesquiterpenoids	HMDB0033960;MJDBOTE0000956	235.169	5.87197	C16942	-	-	-
Glycyl-Lysine	C8H17N3O3	2.59167	1.20866	0.01537	6.03	6.3922	6.0673	5.663	5.2208	5.9705	4.3035	5.0582	5.7151	5.6079	4.7906	3.769	Organic acids and derivatives	Carboxylic acids and derivatives	Amino acids, peptides, and analogues	HMDB0028846	424.284	6.30565	-	-	-	-
Theasapogenol E	C30H48O6	2.85289	1.30628	2.86e-05	5.4258	6.4626	5.5266	5.7898	5.4132	5.4706	4.4395	4.1128	4.1011	4.5577	4.381	4.5031	Lipids and lipid-like molecules	Prenol lipids	Triterpenoids	HMDB0034518	522.376	6.7657	-	-	-	-
PA(21:0/16:1(9Z))	C40H77O8P	1.26345	1.04637	0.006821	7.8819	7.7533	7.6844	7.8708	7.8007	7.4486	7.4884	7.1497	7.2272	7.3496	7.6442	7.5218	-	-	-	LMGP10010680	717.543	6.9046	-	-	-	-
Neurotensin 11-13	C21H33N3O5	1.79785	0.862537	0.03127	5.3432	4.4897	4.7774	5.1002	4.3162	5.7145	5.659	6.2084	6.494	5.8825	5.1429	5.0963	Organic acids and derivatives	Carboxylic acids and derivatives	Amino acids, peptides, and analogues	HMDB0013024	837.474	7.11182	-	-	-	-
3,5,7-Trimethyl-2E,4E,6E,8E-undecatetraene	C14H22	2.35258	1.26446	0.0003222	4.764	4.9732	4.8069	4.9672	5.0925	4.516	4.0605	3.4462	3.403	3.5517	4.2663	4.2998	-	-	-	LMFA11000055	191.179	7.18092	-	-	-	-
Porson	C22H26O6	1.03444	0.967386	0.009575	5.5843	5.5189	5.5329	5.3788	5.5337	5.5513	5.6029	5.7469	5.6377	5.5624	5.7771	5.8904	Phenylpropanoids and polyketides	Diarylheptanoids	Cyclic diarylheptanoids	HMDB0030810	425.134	7.28393	-	-	-	-
DG(22:1(13Z)/22:6(4Z,7Z,10Z,13Z,16Z,19Z)/0:0)	C47H78O5	1.13419	1.0452	0.03523	7.6737	7.3285	7.3533	7.4678	7.5513	7.1576	7.045	6.8655	6.9291	6.8919	7.4117	7.4605	Lipids and lipid-like molecules	Glycerolipids	Diradylglycerols	HMDB0007643	687.567	7.55212	-	-	-	-
1-O-beta-D-Glucopyranosyl-2,3-di-O-palmitoylglycerol	C41H78O10	1.18994	0.949082	0.008664	5.5859	5.5895	5.4713	5.5233	5.1708	5.5401	5.6233	5.6224	6.0191	5.8882	5.7539	5.738	Lipids and lipid-like molecules	Glycerolipids	Glycosylglycerols	HMDB0029767;HMDB0031680	775.533	7.51797	-	-	-	-
1-tetradecanyl-2-(8-[3]-ladderane-octanyl)-sn-glycero-3-phospho-(1'-sn-glycerol)	C40H75O8P	1.85371	1.11942	0.002771	6.6355	6.5787	6.2842	6.7455	6.5132	6.3893	6.0376	5.1073	5.6453	6.0065	6.2222	5.9464	-	-	-	LMGP04040003	715.527	6.99388	-	-	-	-
PG(P-18:0/16:1(9Z))	C40H77O9P	1.43948	1.06339	0.00405	7.3303	7.2766	7.1703	7.4095	7.2774	6.9185	6.9563	6.4351	6.6627	6.8123	7.0833	6.844	-	-	-	LMGP04030035	733.538	6.89763	-	-	-	-
8-(2-hydroxypropan-2-yl)-2-oxo-2H,8H,9H-furo[2,3-h]chromen-9-yl 3-methylbut-2-enoate	C19H20O6	1.2288	0.944194	0.04694	5.891	6.0026	6.2789	6.0761	5.9915	6.2046	6.2511	6.8336	6.8643	6.4335	6.2697	5.9429	Phenylpropanoids and polyketides	Coumarins and derivatives	Furanocoumarins	HMDB0128912	711.24	6.77257	-	-	-	-
Ganoderiol C	C32H54O5	1.76854	1.11359	0.04903	7.3787	7.5492	7.2035	7.3472	7.373	6.8517	6.9112	5.5414	5.7853	6.599	6.7477	7.6633	Lipids and lipid-like molecules	Prenol lipids	Triterpenoids	HMDB0037781	501.391	6.7657	-	-	-	-
Humulenol II	C15H24O	1.54659	1.12277	0.02672	4.745	5.1183	5.6166	5.4156	5.5101	4.5966	4.62	5.0225	4.1561	4.2825	4.7837	4.7497	Lipids and lipid-like molecules	Prenol lipids	Sesquiterpenoids	HMDB0038212	238.216	6.7307	-	-	-	-
TetraHCA	C27H46O6	1.59277	1.11264	0.01887	5.8881	5.4514	5.7585	5.9668	5.8729	5.6186	5.439	4.4951	4.6649	5.3566	5.4805	5.6205	Lipids and lipid-like molecules	Steroids and steroid derivatives	Bile acids, alcohols and derivatives	HMDB0062534	489.321	6.52142	-	-	-	-
Neoraufuracin	C22H26O9	2.27191	1.20709	0.006244	6.4775	6.2629	6.3897	6.6656	6.5583	6.0454	5.7527	4.2014	4.5174	5.7684	5.9823	5.591	-	-	-	LMPK12130057	435.162	6.4312	-	-	-	-
C22-PGF4alpha	C22H34O5	0.870496	1.02056	0.002483	7.4651	7.5902	7.4726	7.4527	7.4465	7.545	7.443	7.2471	7.2829	7.3372	7.3555	7.3965	-	-	-	-	379.245	6.38932	-	-	-	-
Ginsenoyne J	C17H26O	1.07102	1.04812	0.0149	5.7069	5.812	5.6242	5.6251	5.6398	5.96	5.6835	5.4237	5.1664	5.4902	5.5664	5.4624	Lipids and lipid-like molecules	Fatty Acyls	Fatty alcohols	HMDB0040373	247.206	6.37538	-	-	-	-
6'beta-Hydroxylovastatin	C24H36O6	1.1188	1.05183	0.04408	6.1033	6.2187	5.9137	6.1091	6.0346	5.9112	5.8775	5.3027	5.528	5.8035	5.8438	6.1432	-	-	-	-	421.256	6.31965	-	-	-	-
Ichangic acid 17-beta-D-glucopyranoside	C32H44O15	1.26678	0.937805	0.03761	6.2819	6.1021	6.6136	6.6045	6.4461	6.0383	7.0938	6.8751	7.0013	6.9431	6.537	6.1639	Lipids and lipid-like molecules	Prenol lipids	Terpene glycosides	HMDB0037590	691.261	6.25662	-	-	-	-
4-Heptyloxybenzoic acid	C14H20O3	1.05462	1.03289	0.0261	6.4042	6.2122	6.3536	6.4128	6.3128	6.1799	6.1205	6.4307	6.0412	6.0045	6.0419	6.0346	-	-	-	-	237.149	6.13082	C14274	-	-	-
6alpha-Carissanol	C15H24O3	1.53075	1.08125	0.003277	6.3333	6.6024	6.4065	6.4577	6.3407	6.2642	6.2026	5.5135	5.6145	6.061	6.0565	6.072	Lipids and lipid-like molecules	Prenol lipids	Sesquiterpenoids	HMDB0035309;HMDB0035313	253.18	5.87895	-	-	-	-
6,8,10,12-pentadecatetraenal	C15H22O	1.02797	1.04079	0.01149	5.9266	5.9157	6.0984	6.0116	6.213	5.8123	5.9004	5.7572	5.5825	5.7176	5.8895	5.7181	-	-	-	LMFA06000087	219.174	5.83695	-	-	-	-
Gamma-Glutamyl-S-methylcysteine sulfoxide	C9H16N2O6S	1.59601	0.886885	0.02947	4.5144	4.9658	5.1395	5.0887	4.0537	5.4512	5.5098	5.3755	5.4213	6.0293	5.5806	5.0225	Organic acids and derivatives	Carboxylic acids and derivatives	Amino acids, peptides, and analogues	HMDB0031863	281.081	5.29092	-	-	-	-
6-{4-[(E)-2-(3,5-dihydroxyphenyl)ethenyl]phenoxy}-3,4,5-trihydroxyoxane-2-carboxylic acid	C20H20O9	1.59384	0.909437	0.02159	5.1633	5.2581	4.5167	5.1312	4.5526	5.4415	5.493	5.2608	5.3401	5.8687	5.7055	5.3902	Phenylpropanoids and polyketides	Stilbenes	Stilbene glycosides	HMDB0128511	468.129	5.05272	-	-	-	-
ROSAVIN	C20H28O10	1.41928	1.08105	0.004372	5.4334	5.9702	5.559	5.5407	5.7103	5.3955	5.1878	5.0057	5.0269	5.0627	5.4064	5.4042	-	-	-	-	429.173	4.85703	-	-	-	-
1-Methylinosine	C11H14N4O5	0.9519	0.957886	0.04875	5.3507	5.5993	5.973	5.5679	5.3946	5.82	5.8001	5.8243	6.0698	5.8862	5.7064	5.9055	Nucleosides, nucleotides, and analogues	Purine nucleosides	Not Available	HMDB0002721	565.203	4.68887	-	-	-	-
D-Dethiobiotin	C10H18N2O3	1.15754	1.06033	0.01674	5.4907	5.4769	5.5825	5.449	5.7746	5.2336	5.3907	5.0418	4.9486	5.0335	5.3192	5.3919	Lipids and lipid-like molecules	Fatty Acyls	Fatty acids and conjugates	HMDB0003581	215.139	4.67485	C01909	Metabolic pathways; Biotin metabolism	Metabolism;Metabolism	Global and overview maps;Metabolism of cofactors and vitamins
2-Hydroxymethylropivacaine	C17H26N2O2	1.16835	1.05353	0.01579	6.1588	6.1136	6.1829	6.181	6.2608	5.9486	5.9682	5.7251	5.4394	5.7748	5.9308	6.1375	-	-	-	-	291.206	4.56985	-	-	-	-
Racepinephrine	C9H13NO3	0.865122	1.0367	0.02505	5.2533	5.0265	4.9751	5.1721	5.1073	4.9717	4.8936	4.7714	4.7962	4.8547	5.0349	5.0707	Benzenoids	Phenols	Benzenediols	HMDB0062515	184.097	4.4575	-	-	-	-
(-)-Epinephrine	C9H13NO3	1.60813	1.10208	0.003076	5.3477	5.455	5.8988	5.6775	5.7393	5.2407	5.4053	4.8373	4.8624	5.0251	5.0333	5.1061	Benzenoids	Phenols	Benzenediols	HMDB0000068	184.097	3.92428	C00788	Metabolic pathways; Tyrosine metabolism	Metabolism;Metabolism	Global and overview maps;Amino acid metabolism
Hydroxynalidixic acid	C12H12N2O4	1.42651	0.903582	0.03036	3.5366	4.0386	3.7267	3.7574	3.5446	3.4953	4.3556	3.5168	4.4017	4.1359	3.9385	4.1105	Organoheterocyclic compounds	Diazanaphthalenes	Naphthyridines	HMDB0060826	231.077	3.82612	-	-	-	-
Methyl linoleate	C19H34O2	0.93852	1.04402	0.02993	5.3111	5.0922	5.1185	5.3836	4.9665	5.0112	5.1061	4.8814	4.7793	5.0647	4.8317	4.9153	Lipids and lipid-like molecules	Fatty Acyls	Lineolic acids and derivatives	HMDB0034381	333.217	3.72083	-	-	-	-
Tetrahydrothiophene sulfoxide	C4H8OS	1.01673	0.942381	0.01878	3.9905	3.84	3.926	4.0402	3.7631	4.1867	4.078	4.3354	4.374	4.2957	4.0479	4.0717	-	-	-	-	105.037	3.54697	-	-	-	-
5-Hydroxyindol-2-carboxylic acid	C9H7NO3	1.22633	1.06088	0.003318	5.4229	5.4031	5.2853	5.4304	5.3595	5.2002	5.1674	4.8337	4.8147	5.114	5.1055	5.221	-	-	-	-	178.05	3.25105	-	-	-	-
9-chloro-10-hydroxy-hexadecanoic acid	C16H31ClO3	1.71656	1.16468	0.02939	4.996	4.8817	5.0429	5.1166	4.8759	4.4487	4.3846	3.7342	3.2176	4.2806	4.7193	4.8738	-	-	-	LMFA01090044	307.201	3.20253	C13949	-	-	-
4-Dimethylamino-L-phenylalanine	C11H16N2O2	3.63748	1.63622	2.71e-05	5.5476	6.3538	4.9569	5.3842	4.3575	5.0022	3.4037	3.2106	3.4001	3.044	3.0845	3.1701	-	-	-	-	209.129	3.01865	C18619	-	-	-
Tyrosyl-Leucine	C15H22N2O4	1.37354	1.08375	0.03161	6.0529	6.2091	6.3409	6.2527	6.1499	5.7988	6.2168	4.9471	5.4654	5.808	5.7233	5.7977	Organic acids and derivatives	Carboxylic acids and derivatives	Amino acids, peptides, and analogues	HMDB0029109	277.155	2.85768	-	-	-	-
6-{[3-(6,7-dimethoxy-2H-1,3-benzodioxol-5-yl)prop-2-enoyl]oxy}-3,4,5-trihydroxyoxane-2-carboxylic acid	C18H20O12	1.13582	1.05364	0.01596	5.284	5.3786	5.6706	5.5266	5.5403	5.7227	5.2509	5.0325	5.1966	5.1534	5.5403	5.2614	Phenylpropanoids and polyketides	Cinnamic acids and derivatives	Cinnamic acid esters	HMDB0128689	446.129	2.75432	-	-	-	-
Tryptophol	C10H11NO	1.35398	1.07017	0.006851	6.1254	6.0421	5.6315	6.0228	5.9866	6.1566	5.6648	5.1883	5.5805	5.6613	5.7535	5.7549	Organoheterocyclic compounds	Indoles and derivatives	Indoles	HMDB0003447	203.118	2.67063	C00955	Tryptophan metabolism	Metabolism	Amino acid metabolism
Benzaldehyde	C7H6O	0.957841	0.963754	0.03432	6.0446	5.9259	6.1975	6.127	5.9712	6.2685	6.3531	6.4854	6.3478	6.4879	6.2444	5.9877	Benzenoids	Benzene and substituted derivatives	Benzoyl derivatives	HMDB0006115	107.049	2.624	C00261	Metabolic pathways	Metabolism	Global and overview maps
Alpha,beta-Didehydrotryptophan	C11H10N2O2	1.16628	0.941035	0.03194	5.2523	5.4488	5.7181	5.6762	5.4446	5.4012	5.9761	6.0563	6.0384	5.9329	5.6865	5.3119	-	-	-	-	203.082	2.5025	C06732	-	-	-
Nigellicine	C13H14N2O3	1.77174	1.18275	0.01633	4.8252	4.5314	4.3837	4.7227	4.7445	4.4393	3.935	3.2862	3.243	4.0045	4.115	4.7936	Organoheterocyclic compounds	Benzopyrazoles	Indazoles	HMDB0030269	247.108	2.46783	-	-	-	-
16-iodo-hexadecanoic acid	C16H31IO2	0.879738	1.02677	0.02188	7.0273	6.9018	6.8315	6.9134	6.9606	6.7882	6.7896	6.5828	6.5684	6.6695	6.8918	6.8444	-	-	-	LMFA01090039	383.145	2.31532	-	-	-	-
2,6-Pipecoloxylidide	C14H20N2O	1.94662	1.12605	0.03501	4.2941	4.8833	5.2269	4.8322	4.9699	4.8475	4.4334	4.9472	4.5388	4.255	3.9694	3.6587	Organic acids and derivatives	Carboxylic acids and derivatives	Amino acids, peptides, and analogues	HMDB0060725	250.191	2.23213	-	-	-	-
1-propene-1,2,3-tricarboxylic acid	C6H6O6	1.41588	0.929191	0.001168	4.4478	4.3162	4.4467	4.768	4.4888	4.5387	4.9238	4.8722	4.7002	4.9574	4.9047	4.7079	Organic acids and derivatives	Carboxylic acids and derivatives	Tricarboxylic acids and derivatives	HMDB0000072	157.013	1.4332	C00417	Metabolic pathways; Glyoxylate and dicarboxylate metabolism; Biosynthesis of secondary metabolites; 2-Oxocarboxylic acid metabolism; Citrate cycle (TCA cycle); C5-Branched dibasic acid metabolism	Metabolism;Metabolism;Metabolism;Metabolism;Metabolism;Metabolism	Global and overview maps;Carbohydrate metabolism;Global and overview maps;Global and overview maps;Carbohydrate metabolism;Carbohydrate metabolism
6-[(2Z)-2-carboxy-2-ethylideneethoxy]-3,4,5-trihydroxyoxane-2-carboxylic acid	C11H16O9	1.21948	1.08018	0.03206	4.3398	5.2315	4.7296	4.7496	4.3321	4.503	4.3232	4.3043	4.2611	4.2839	4.3244	4.3187	Lipids and lipid-like molecules	Saccharolipids	Not Available	HMDB0129115	325.113	1.0577	-	-	-	-
10-Formyldihydrofolate	C20H21N7O7	1.13005	0.952229	0.01253	5.6185	5.3979	5.9339	5.7591	5.4501	5.8076	5.9122	5.8577	6.0915	6.0231	5.8945	5.893	Lipids and lipid-like molecules	Sphingolipids	Phosphosphingolipids	HMDB0006485	513.187	1.04398	C03204	-	-	-
Nepsilon-Acetyl-L-lysine	C8H16N2O3	1.08327	1.06149	0.03155	5.1073	5.2943	5.175	5.0798	4.8459	4.8456	5.0611	4.5281	4.5137	4.8663	4.6901	4.9305	Organic acids and derivatives	Carboxylic acids and derivatives	Amino acids, peptides, and analogues	HMDB0000206;MJDBOTE0000583	189.123	1.0303	C02727	Metabolic pathways; Lysine degradation	Metabolism;Metabolism	Global and overview maps;Amino acid metabolism
Garcinia acid	C6H8O8	2.20821	1.32048	0.01987	4.9482	5.0059	4.5774	5.3088	5.4095	3.1072	4.0427	3.1286	3.0854	3.1083	3.7088	4.4012	Organic acids and derivatives	Carboxylic acids and derivatives	Tricarboxylic acids and derivatives	HMDB0031159;LMFA01050511	250.056	0.84465	-	-	-	-
Isovalerylalanine	C8H15NO3	1.17481	0.96896	0.01175	6.7293	6.4766	6.402	6.5584	6.424	6.3688	6.7306	6.6976	6.5121	6.7151	6.7629	6.7859	Organic acids and derivatives	Carboxylic acids and derivatives	Amino acids, peptides, and analogues	HMDB0000747	174.112	0.79835	-	-	-	-
2-Ethylacrylic acid	C5H8O2	1.7496	0.885675	0.001327	4.4782	3.9583	4.6899	4.6748	4.6299	4.3862	5.0413	5.3	5.0908	4.9659	5.0807	4.8058	Lipids and lipid-like molecules	Fatty Acyls	Fatty acids and conjugates	HMDB0001862	101.06	0.744283	-	-	-	-
2,3-Dimethyl-3-hydroxyglutaric acid	C7H12O5	1.10946	1.04434	0.01858	6.1424	6.4587	6.1478	6.248	6.3615	6.0956	5.9737	6.1243	5.9593	5.7233	6.2306	5.8502	Lipids and lipid-like molecules	Fatty Acyls	Fatty acids and conjugates	HMDB0002025	218.102	0.737467	-	-	-	-
Lysinoalanine	C9H19N3O4	1.55638	1.12641	0.01394	5.1542	4.8039	4.8038	5.0476	5.2216	4.8573	4.8785	4.0624	4.0192	4.5593	4.0825	4.9292	Organic acids and derivatives	Carboxylic acids and derivatives	Amino acids, peptides, and analogues	HMDB0029447	198.124	0.661467	-	-	-	-
Cynaropicrin	C19H22O6	1.20657	1.05509	0.007085	5.6326	5.8591	5.8918	5.5831	5.8103	5.5818	5.3718	5.3095	5.3037	5.7248	5.5072	5.3477	Lipids and lipid-like molecules	Prenol lipids	Terpene lactones	HMDB0036423	311.128	5.74595	C09385	-	-	-
Kynurenine	C10H12N2O3	0.92436	1.03139	0.0109	6.2264	6.1409	6.129	6.2425	6.1814	6.1408	6.0735	5.79	5.8288	6.0577	6.0915	6.0895	Organic oxygen compounds	Organooxygen compounds	Carbonyl compounds	HMDB0000684	209.092	2.44715	C00328	Metabolic pathways; Tryptophan metabolism	Metabolism;Metabolism	Global and overview maps;Amino acid metabolism
Maltotriose	C18H32O16	4.08807	1.64473	1.29e-09	5.8223	6.2063	6.1976	6.1239	5.5582	6.2308	3.683	3.6641	3.6209	3.6437	3.6842	3.6785	Organic oxygen compounds	Organooxygen compounds	Carbohydrates and carbohydrate conjugates	HMDB0001262;HMDB0038852;MJDBOTE0000606	522.203	0.744283	C01835	ABC transporters	Environmental Information Processing	Membrane transport
N'-Formylkynurenine	C11H12N2O4	1.33148	0.932994	0.0247	5.7353	5.9131	6.3463	6.2839	6.0737	5.9899	6.6416	6.7546	6.7154	6.6228	6.3281	5.8887	Organic oxygen compounds	Organooxygen compounds	Carbonyl compounds	HMDB0001200;HMDB0060485	237.087	2.5095	C02700	Metabolic pathways; Tryptophan metabolism	Metabolism;Metabolism	Global and overview maps;Amino acid metabolism
