# Supplementary material for: Metabolomic analysis reveals key metabolites alleviating green spots under exogenous sucrose spraying in air-curing cigar tobacco leaves
Source: Sci Rep. 2023 Jan 24;13:1311. doi: 10.1038/s41598-023-27968-8 (PMC9873923; doi:10.1038/s41598-023-27968-8)
Supplement: Supplementary file 4 — Supplementary Information 4. [file 41598_2023_27968_MOESM4_ESM.xlsx]

## Sheet: Sheet1
Metabolomic analysis reveals key metabolites alleviating green spots under exogenous sucrose spraying in air-curing cigar tobacco leaves Nanfen Li1, Jun Yu2, Jinpeng Yang2*, Sheliang Wang1, Lianying Yu1, Fangsen Xu1*, Chunlei Yang2* 1 Microelement Research Center, College of Resource and Environment, Huazhong Agricultural University, Wuhan, China 2 Tobacco Research Institute of Hubei Province, Wu…
Metabolite	Formula	VIP	FC(T3End/CKEnd)	P_value	T3End_1	T3End_2	T3End_3	T3End_4	T3End_5	T3End_6	CKEnd_1	CKEnd_2	CKEnd_3	CKEnd_4	CKEnd_5	CKEnd_6	HMDB Superclass	HMDB Subclass	subclass	Library ID	M/Z	Retention time	KEGG Compound ID	KEGG Pathway Description	KEGG Compound First Category	KEGG Pathway Second Category
Nebularine	C10H12N4O4	1.71714	1.06338	0.005585	6.6239	6.5972	7.0743	6.824	6.6415	6.4056	6.2927	6.2504	6.5871	6.29	6.1071	6.244	Nucleosides, nucleotides, and analogues	Purine nucleosides	Not Available	HMDB0029956	297.083	0.728233	C01736	-	-	-
D-(+)-Turanose	C12H22O11	3.26686	1.18393	5.611e-06	7.3207	7.3141	7.7986	7.3018	7.2798	7.0111	6.2295	5.9688	6.5417	6.2359	6.0938	6.1172	Lipids and lipid-like molecules	Fatty Acyls	Fatty acyl glycosides	HMDB0011740;MJDBOTE0000715	341.109	0.73495	C19636	-	Carbohydrates	-
D-Mannitol	C6H14O6	1.57081	1.07772	0.04885	6.0618	5.9583	6.7564	6.4242	6.0581	6.0107	5.6653	5.4186	6.412	6.0002	5.5171	5.5711	Organic oxygen compounds	Organooxygen compounds	Carbohydrates and carbohydrate conjugates	HMDB0000765;MJDBOTE0001050	181.071	0.639567	C00392	Metabolic pathways; ABC transporters; Fructose and mannose metabolism	Carbohydrates	Global and overview maps;Membrane transport;Carbohydrate metabolism
Stachyose	C24H42O21	2.29819	1.14321	0.004863	5.5173	5.4651	6.3893	5.7424	5.5911	4.9167	4.9041	4.9293	4.8325	4.9335	4.9129	4.8978	Organic oxygen compounds	Organooxygen compounds	Carbohydrates and carbohydrate conjugates	HMDB0003553;MJDBOTE0000475	665.214	0.748583	C01613	Metabolic pathways; Galactose metabolism	-	Global and overview maps;Carbohydrate metabolism
Succinic anhydride	C4H4O3	1.39035	1.06568	0.01074	4.4139	4.338	4.8044	4.3087	4.359	4.454	4.298	4.2625	4.0266	4.1338	4.245	4.0663	Organic acids and derivatives	Carboxylic acids and derivatives	Dicarboxylic acids and derivatives	HMDB0032523	145.014	1.03165	C19524	-	-	-
(3,4,5,6-tetrahydroxyoxan-2-yl)methyl 4-hydroxybenzoate	C13H16O8	2.14272	1.12917	0.006124	5.3535	4.9457	5.3023	5.1981	4.8392	4.8364	3.9222	4.8965	4.4811	4.756	4.5497	4.3814	Benzenoids	Benzene and substituted derivatives	Benzoic acids and derivatives	HMDB0125107	299.077	3.40143	-	-	-	-
7-Methylinosine	C11H15N4O5+	1.17768	1.03877	0.04678	6.2522	6.4526	6.7227	6.2607	6.2567	6.1558	6.1288	6.2039	5.8254	6.1044	6.261	6.1541	Nucleosides, nucleotides, and analogues	Purine nucleosides	Not Available	HMDB0003950	565.205	4.31362	-	-	-	-
(1E,4Z,6a,8b,10a)-8-Angeloyloxy-10,15-dihydroxy-3-oxo-1,4,11(13)-germacratrien-12,6-olide	C20H24O7	1.66274	1.06398	0.003894	5.874	5.6389	6.0962	5.5847	5.9427	5.8866	5.4341	5.5907	5.2766	5.4665	5.631	5.519	Lipids and lipid-like molecules	Prenol lipids	Terpene lactones	HMDB0032731	375.145	4.6218	-	-	-	-
1-Hydroxyacorenone	C15H22O3	1.14646	1.02476	0.0004813	6.0394	6.0021	6.1023	5.9991	6.0517	6.0587	5.9057	5.9881	5.8236	5.8497	5.8813	5.9299	Organic oxygen compounds	Organooxygen compounds	Carbonyl compounds	HMDB0030917	249.15	5.95432	-	-	-	-
Zedoarondiol	C15H24O3	1.04684	1.02189	0.002218	6.0213	5.9681	5.9928	5.9936	6.0564	6.1052	5.8769	5.9638	5.9288	5.8006	5.8624	5.9301	Lipids and lipid-like molecules	Prenol lipids	Sesquiterpenoids	HMDB0036448	251.165	5.9748	-	-	-	-
Eremopetasinorol	C13H20O2	1.25443	0.966279	0.006769	5.7834	5.8187	5.7291	5.818	5.8781	5.8718	5.952	5.9404	6.2709	5.981	6.0748	5.9027	Organic oxygen compounds	Organooxygen compounds	Alcohols and polyols	HMDB0029668	253.144	6.39328	-	-	-	-
Allantoin	C4H6N4O3	1.41644	0.945003	0.03759	5.3522	5.5211	5.2261	5.4902	5.564	5.5289	5.9926	5.4442	5.3387	5.8774	5.895	6.0353	Organoheterocyclic compounds	Azoles	Imidazoles	HMDB0000462;MJDBOTE0001088	157.036	0.701367	C01551	-	-	-
Gluconic acid	C6H12O7	2.22559	1.07709	0.0001466	7.7584	7.5303	7.6785	7.4462	7.634	7.3878	6.9604	7.0956	6.9014	7.0227	6.8637	7.3403	Organic oxygen compounds	Organooxygen compounds	Carbohydrates and carbohydrate conjugates	HMDB0000625	195.051	0.708067	C00257	Metabolic pathways; Pentose phosphate pathway; Biosynthesis of secondary metabolites; Carbon metabolism	Carbohydrates	Global and overview maps;Carbohydrate metabolism;Global and overview maps;Global and overview maps
D-Glucurone	C6H8O6	2.12469	1.13667	0.003535	4.8065	4.6486	5.0025	4.6366	4.4924	5.2061	4.3966	4.3812	4.077	4.3805	4.3509	3.7481	Organoheterocyclic compounds	Furofurans	Isosorbides	HMDB0006355;MJDBOTE0000459	175.024	1.0587	C02670	Metabolic pathways; Ascorbate and aldarate metabolism	-	Global and overview maps;Carbohydrate metabolism
3,4,5-trihydroxy-6-(2-hydroxyethoxy)oxane-2-carboxylic acid	C8H14O8	2.15392	1.11107	0.003278	5.749	5.8298	5.5515	6.0434	5.3438	5.8715	5.4317	5.3955	4.9967	5.3557	4.9727	4.8005	Organic oxygen compounds	Organooxygen compounds	Carbohydrates and carbohydrate conjugates	HMDB0131294	219.051	1.30897	-	-	-	-
2,4-dihydroxy-1,4-benzoxazin-3-one	C8H7NO4	2.22481	1.16578	0.04304	5.0919	5.8324	4.8154	6.317	5.4399	6.6813	5.6719	4.6315	4.9713	5.1064	4.4388	4.496	Organoheterocyclic compounds	Benzoxazines	Benzoxazinones	HMDB0033733	180.03	1.46497	C15770	Benzoxazinoid biosynthesis; Biosynthesis of secondary metabolites	-	Biosynthesis of other secondary metabolites;Global and overview maps
Aspartylglycosamine	C12H21N3O8	2.98525	1.28105	0.007315	4.9101	5.4042	4.6643	6.1439	5.4084	6.4514	4.9911	3.4816	4.4409	4.3543	3.8377	4.638	Organic oxygen compounds	Organooxygen compounds	Carbohydrates and carbohydrate conjugates	HMDB0000489	316.115	1.80677	C04540	-	-	-
Glyceric acid	C3H6O4	1.20635	1.03994	0.01533	5.418	5.2676	5.3016	5.4125	5.1188	5.0443	4.9654	5.1553	4.991	5.0874	5.0277	5.12	Organic oxygen compounds	Organooxygen compounds	Carbohydrates and carbohydrate conjugates	HMDB0000139	105.018	2.05693	C00258	Metabolic pathways; Glyoxylate and dicarboxylate metabolism; Biosynthesis of secondary metabolites; Glycerolipid metabolism; Carbon metabolism; Glycine, serine and threonine metabolism; Pentose phosphate pathway	-	Global and overview maps;Carbohydrate metabolism;Global and overview maps;Lipid metabolism;Global and overview maps;Amino acid metabolism;Carbohydrate metabolism
4-Hydroxyproline galactoside	C11H19NO8	1.36193	1.05283	0.03281	6.0106	5.7254	5.3374	5.9828	5.6074	5.8893	5.662	5.3963	5.4786	5.5493	5.3083	5.4242	Lipids and lipid-like molecules	Fatty Acyls	Fatty acyl glycosides	HMDB0029354	274.093	2.6264	-	-	-	-
Physalin M	C28H32O9	3.07017	1.55976	0.0344	4.1679	4.7971	5.6516	3.6789	4.5613	2.1207	2.1082	3.9911	2.0372	2.1373	3.6358	2.1019	Lipids and lipid-like molecules	Steroids and steroid derivatives	Physalins and derivatives	HMDB0034342	533.178	3.19908	-	-	-	-
L-cis-Cyclo(aspartylphenylalanyl)	C13H14N2O4	1.16671	0.962842	0.01672	5.0239	5.0693	4.9857	4.9024	5.1445	5.0337	4.9815	5.1422	5.4007	5.3065	5.2631	5.2329	Organic acids and derivatives	Carboxylic acids and derivatives	Amino acids, peptides, and analogues	HMDB0031360	307.094	3.46392	-	-	-	-
Nomilin	C28H34O9	1.94085	1.11511	0.03082	5.635	5.2354	5.4763	5.4221	5.342	5.2676	4.8547	5.2428	3.8148	5.1304	5.1049	4.8843	Lipids and lipid-like molecules	Prenol lipids	Triterpenoids	HMDB0035772	535.195	3.97763	C08773	-	-	-
5-Hydroxyvalproic acid	C8H16O3	2.25859	0.833436	0.02891	3.5423	4.4929	3.0195	4.2286	4.1579	5.0293	4.9534	4.7769	4.812	4.3586	5.3148	5.1413	Lipids and lipid-like molecules	Fatty Acyls	Fatty acids and conjugates	HMDB0013898	205.108	4.42343	C16650	-	-	-
3,4,5-trihydroxy-6-{[5-(4-methoxyphenyl)-2-methyl-3-oxopentyl]oxy}oxane-2-carboxylic acid	C19H26O9	1.30584	1.03015	0.006456	7.4906	7.4183	7.7242	7.4399	7.5428	7.4913	7.3473	7.4325	7.1224	7.3121	7.2151	7.3606	Lipids and lipid-like molecules	Fatty Acyls	Fatty acyl glycosides	HMDB0132964	397.15	4.45775	-	-	-	-
Pyridinoline	C18H28N4O8	1.20297	1.04045	0.03248	5.4767	5.5281	6.0048	5.6201	5.6984	5.6252	5.4056	5.6337	5.3106	5.4894	5.3947	5.3997	Organic acids and derivatives	Carboxylic acids and derivatives	Amino acids, peptides, and analogues	HMDB0000851	465.138	4.47145	-	-	-	-
6-Lactoyltetrahydropterin	C9H13N5O3	1.7291	1.05623	0.001315	6.8573	6.6979	6.5637	6.7898	6.5	6.4939	6.2301	6.298	6.0943	6.3459	6.3606	6.4474	Organoheterocyclic compounds	Pteridines and derivatives	Pterins and derivatives	HMDB0002065	477.198	4.97098	C04244	Metabolic pathways; Folate biosynthesis	-	Global and overview maps;Metabolism of cofactors and vitamins
Tatridin B	C15H20O4	1.24111	1.0352	0.001999	5.4905	5.3701	5.4714	5.3307	5.4348	5.3752	5.1948	5.3461	5.3069	5.2114	5.0952	5.2123	Lipids and lipid-like molecules	Prenol lipids	Terpene lactones	HMDB0036931	309.135	5.01182	-	-	-	-
Indolelactic acid	C11H11NO3	1.78775	1.08688	0.008654	5.479	5.9834	5.3253	5.8868	5.51	5.3659	5.2656	5.0507	5.4587	5.1325	5.044	4.92	Organoheterocyclic compounds	Indoles and derivatives	Indolyl carboxylic acids and derivatives	HMDB0000671	204.066	5.08027	C02043	-	-	-
(Z)-10-Hydroxy-8-decene-4,6-diynoic acid	C10H10O3	2.52856	0.714828	0.03024	2.198	2.2109	3.7237	2.1706	2.1847	2.2086	3.7879	3.4125	2.125	3.2989	4.2143	3.7181	Lipids and lipid-like molecules	Fatty Acyls	Fatty acids and conjugates	HMDB0031055	401.124	5.32193	-	-	-	-
Withaperuvin H	C30H42O9S	1.02229	0.975936	0.01629	6.1418	6.1561	6.2379	6.072	5.993	6.1441	6.1311	6.2854	6.1863	6.3256	6.3895	6.3341	Lipids and lipid-like molecules	Steroids and steroid derivatives	Steroid lactones	HMDB0034061	613.229	5.90577	-	-	-	-
2-Pentyl-3-phenyl-2-propenal	C14H18O	3.1902	1.36231	0.001932	6.0362	5.1652	5.0571	4.7686	3.962	4.2516	3.7598	3.3876	3.8707	3.3577	3.5747	3.5096	Phenylpropanoids and polyketides	Cinnamaldehydes	Not Available	HMDB0031313	247.134	6.64707	C12288	-	-	-
Octanoylglucuronide	C14H24O8	3.45537	1.34389	0.0005355	5.0937	5.5698	5.8955	5.5823	6.1883	4.2634	4.0449	4.0701	3.9734	4.0743	4.0537	4.0386	Organic oxygen compounds	Organooxygen compounds	Carbohydrates and carbohydrate conjugates	HMDB0010347	319.137	6.86585	C03033	Metabolic pathways; Pentose and glucuronate interconversions	-	Global and overview maps;Carbohydrate metabolism
TG(14:0/16:1(9Z)/20:4(5Z,8Z,11Z,14Z))	C53H92O6	1.20023	1.03427	0.03578	6.1462	6.1905	6.3238	6.3696	6.1597	6.2937	5.9262	6.4102	6.0377	5.9703	5.9882	5.9074	Lipids and lipid-like molecules	Glycerolipids	Triradylcglycerols	HMDB0042320	859.663	6.9203	-	-	-	-
Ascorbyl palmitate	C22H38O7	1.21355	1.03026	0.008073	6.4128	6.332	6.6032	6.4887	6.3427	6.4269	6.1875	6.4195	6.1471	6.2725	6.2608	6.1819	Lipids and lipid-like molecules	Fatty Acyls	Fatty acid esters	LMFA07010788;HMDB0039883	435.234	7.0774	-	-	-	-
DG(15:0/18:2(9Z,12Z)/0:0)	C36H66O5	2.84804	1.21766	0.00137	5.3675	6.0548	5.6949	5.8908	5.7146	5.2775	4.9284	4.4471	5.3938	4.7633	4.3704	4.0239	Lipids and lipid-like molecules	Fatty Acyls	Lineolic acids and derivatives	HMDB0007074	577.484	7.40115	-	-	-	-
Retinyl beta-glucuronide	C26H38O7	1.24211	1.03864	0.01813	5.9743	5.9581	6.2725	5.8767	5.9501	5.9318	5.8593	5.9263	5.5618	5.8057	5.6721	5.8036	Lipids and lipid-like molecules	Prenol lipids	Terpene glycosides	HMDB0010340	443.245	7.60818	-	-	-	-
Cerebronic acid	C24H48O3	1.34008	1.05109	0.02434	5.6054	5.4102	5.589	5.233	5.4728	5.3988	5.2561	5.3445	4.803	5.2198	5.1535	5.3446	Lipids and lipid-like molecules	Fatty Acyls	Fatty acids and conjugates	HMDB0039540	383.353	7.69132	C17873	-	-	-
7alpha-hydroxy-3-oxochol-4-en-24-oic Acid	C24H36O4	1.11503	1.0358	0.02259	5.5886	5.6779	5.6032	5.664	5.6256	5.6904	5.7136	5.4407	5.3497	5.3781	5.5708	5.2304	Lipids and lipid-like molecules	Steroids and steroid derivatives	Bile acids, alcohols and derivatives	HMDB0062744;LMST04010239	433.259	7.24275	-	-	-	-
3-O-Acetylepisamarcandin	C26H34O6	1.94718	1.1613	0.02989	4.3621	3.7248	5.2014	4.7382	4.2121	3.7224	3.7098	3.735	3.6382	3.7667	3.8027	3.7035	Phenylpropanoids and polyketides	Coumarins and derivatives	Not Available	HMDB0031958	463.208	7.00863	-	-	-	-
(3beta,5alpha,6alpha,7alpha,22E,24R)-5,6-Epoxyergosta-8,14,22-triene-3,7-diol	C28H42O3	1.80071	0.907077	0.04105	5.2727	5.3107	4.353	4.4911	5.2968	5.4959	5.61	5.2985	5.9846	5.5475	5.419	5.4586	Lipids and lipid-like molecules	Steroids and steroid derivatives	Ergostane steroids	HMDB0036304	471.312	6.87948	-	-	-	-
5-Hexyl-2-furanoctanoic acid	C18H30O3	1.54976	0.926396	0.04643	4.8087	5.1235	4.7356	4.7109	5.0191	4.0725	5.404	4.9196	5.0046	5.0519	5.1249	5.2275	Lipids and lipid-like molecules	Fatty Acyls	Fatty acids and conjugates	HMDB0112099	275.201	6.7296	C13798	-	-	-
MG(19:0/0:0/0:0)	C22H44O4	2.72396	1.23259	0.004133	5.0518	5.429	5.0226	5.3855	5.3712	5.2836	5.3955	3.9561	4.6483	3.8813	3.8608	3.8456	Lipids and lipid-like molecules	Glycerolipids	Monoradylglycerols	HMDB0072839	407.292	6.64022	-	-	-	-
{[(2Z)-2-(phenylmethylidene)heptyl]oxy}sulfonic acid	C14H20O4S	2.47915	1.20892	0.01374	6.2949	5.5794	5.708	5.1147	4.4959	4.3662	4.3536	4.3788	4.282	4.383	4.3624	4.3472	Benzenoids	Benzene and substituted derivatives	Not Available	HMDB0126522	329.106	6.58507	-	-	-	-
(+/-)12,13-DiHOME	C18H34O4	1.01145	1.02568	0.02946	6.4101	6.4881	6.4492	6.5126	6.38	6.342	6.3028	6.3026	6.4802	6.3031	6.0734	6.1513	-	-	-	-	313.238	6.55763	-	-	-	-
Germacrenone	C15H26O2	1.42575	1.05951	0.03128	5.8042	5.5424	5.5176	5.8426	5.5686	5.6973	5.3817	5.4417	5.6899	5.4443	5.248	4.8566	Lipids and lipid-like molecules	Prenol lipids	Sesquiterpenoids	HMDB0035887	283.191	6.55085	-	-	-	-
Corchorifatty acid D	C18H28O4	1.2009	0.973078	0.01104	7.1363	7.2138	7.2276	7.2382	7.139	7.4173	7.3531	7.4441	7.6449	7.3191	7.4631	7.3505	Lipids and lipid-like molecules	Fatty Acyls	Lineolic acids and derivatives	HMDB0033243	307.192	6.50972	-	-	-	-
Hydroxypelenolide	C15H24O3	1.33457	0.951075	0.02154	5.1578	5.31	4.8766	5.1956	5.0335	5.221	5.2708	5.273	5.2917	5.392	5.7423	5.4043	Lipids and lipid-like molecules	Prenol lipids	Terpene lactones	HMDB0036663	251.165	6.46865	-	-	-	-
DG(8:0/10:0/0:0)	C21H40O5	1.73231	0.911607	0.04108	5.6277	5.2536	4.9319	4.8932	5.4299	5.4828	5.8387	5.8866	4.9004	6.0798	6.0411	5.94	Lipids and lipid-like molecules	Glycerolipids	Diradylglycerols	HMDB0092901	407.255	6.44125	-	-	-	-
KOPARIN 2'-METHYL ETHER	C17H14O6	1.27273	0.953973	0.01498	4.8287	4.8831	4.8492	4.9201	4.9354	4.6827	5.2372	5.0909	4.7685	5.2271	5.1401	5.0377	-	-	-	-	313.072	6.4344	-	-	-	-
Aurantio-obtusin	C17H14O7	1.53915	0.936518	0.0485	6.2629	5.7765	6.0599	5.9491	6.1034	5.6095	6.5419	6.3933	5.6229	6.5717	6.6037	6.4495	-	-	-	LMPK13040027;MJDBOTE0001243	329.067	6.36608	C17670	-	-	-
Dihydrojasmonic acid	C12H20O3	1.63971	0.932144	0.002804	4.8482	4.5587	4.5238	4.2199	4.5602	4.5726	4.8151	4.8804	4.8853	4.9055	4.9494	4.8293	Lipids and lipid-like molecules	Fatty Acyls	Lineolic acids and derivatives	HMDB0033601	211.134	6.35923	-	-	-	-
Lucidenolactone	C27H36O6	1.16692	0.964244	0.0352	5.6952	5.9449	5.6886	5.594	5.8743	5.9919	6.2358	5.9534	5.9127	5.9338	5.8892	6.1521	Lipids and lipid-like molecules	Prenol lipids	Triterpenoids	HMDB0030897	455.241	6.20152	-	-	-	-
{[(16R)-5,7,11-trihydroxy-8,8,10,16-tetramethyl-3-[1-(2-methyl-1,3-thiazol-4-yl)prop-1-en-2-yl]-9-oxo-17-oxa-4-azabicyclo[14.1.0]heptadec-4-en-12-yl]methoxy}sulfonic acid	C27H42N2O9S2	1.05399	0.978765	0.01019	7.0234	7.0106	7.0021	6.9671	6.801	6.9559	7.1052	7.0748	6.9657	7.1945	7.1653	7.1598	Organoheterocyclic compounds	Azoles	Thiazoles	HMDB0127596	583.219	6.00227	-	-	-	-
Lactucin	C15H16O5	1.37156	0.969875	0.0001119	6.4063	6.5094	6.3873	6.4975	6.4164	6.4156	6.6908	6.529	6.6236	6.6672	6.6926	6.6286	Organoheterocyclic compounds	Lactones	Gamma butyrolactones	HMDB0035814	597.198	5.96117	C09489	-	-	-
Annuionone C	C13H20O3	1.10362	1.02865	0.001645	5.1365	5.1048	5.1721	5.0933	5.1485	5.1499	4.969	5.0632	4.9203	4.8897	5.0311	5.0731	Organoheterocyclic compounds	Oxepanes	Not Available	HMDB0032689	205.123	5.96117	-	-	-	-
(x)-2-Heptanol glucoside	C13H26O6	1.6764	0.942123	0.01515	6.4464	6.5897	5.8729	6.416	6.5576	6.4038	7.0948	6.4746	6.7261	6.7864	6.7307	6.8257	Lipids and lipid-like molecules	Fatty Acyls	Fatty acyl glycosides	HMDB0035028	259.155	5.82342	-	-	-	-
L-2,3-Dihydrodipicolinate	C7H7NO4	1.73675	0.902181	0.03245	4.4798	4.49	3.7943	4.414	4.8404	4.5407	4.6589	4.7543	5.531	4.9958	4.7474	4.7522	Organic acids and derivatives	Carboxylic acids and derivatives	Amino acids, peptides, and analogues	HMDB0012247	168.03	5.78908	C03340	-	-	-
[(16R)-5,7-dihydroxy-8,8,12,16-tetramethyl-3-[1-(2-methyl-1,3-thiazol-4-yl)prop-1-en-2-yl]-10-methylidene-9-oxo-17-oxa-4-azabicyclo[14.1.0]heptadec-4-en-11-yl]oxidanesulfonic acid	C27H40N2O8S2	1.18282	0.969531	0.01963	6.3631	6.4781	6.4119	6.3695	6.1883	6.3754	6.6897	6.5012	6.3139	6.6611	6.6893	6.5281	Organoheterocyclic compounds	Azoles	Thiazoles	HMDB0127601	629.225	5.6248	-	-	-	-
4-Deoxyphysalolactone	C28H39ClO7	1.53924	1.05266	0.003693	5.8862	5.7342	5.9108	5.9043	5.76	6.068	5.7452	5.7675	5.5375	5.4339	5.5923	5.4223	Lipids and lipid-like molecules	Steroids and steroid derivatives	Steroid lactones	HMDB0034346	543.209	5.49402	-	-	-	-
3,14-Dihydroxy-11,13-dihydrocostunolide	C15H22O4	1.19921	1.03996	0.01741	5.5155	5.7079	5.5899	5.7949	5.4263	5.6977	5.6188	5.3446	5.4872	5.3628	5.2694	5.3555	Lipids and lipid-like molecules	Prenol lipids	Terpene lactones	HMDB0035647	311.15	5.34315	-	-	-	-
Methionyl-Serine	C8H16N2O4S	1.4951	1.05718	0.002381	5.1132	5.1235	5.2363	5.1803	5.1118	5.0775	5.0193	4.8914	4.9582	4.8666	4.5608	4.8783	Organic acids and derivatives	Carboxylic acids and derivatives	Amino acids, peptides, and analogues	HMDB0028982	257.057	5.1015	-	-	-	-
Ethyl 7-epi-12-hydroxyjasmonate glucoside	C20H32O9	1.42302	1.03932	0.008871	7.2874	7.3272	7.2243	7.5235	7.0774	7.0102	6.8448	6.9812	6.9202	6.9164	7.0981	7.0492	Lipids and lipid-like molecules	Fatty Acyls	Fatty acyl glycosides	HMDB0036340	461.203	5.03227	-	-	-	-
Suspensolide F	C21H34O12	1.65623	1.0507	0.001472	6.9046	6.7238	6.641	6.8281	6.6158	6.5728	6.3413	6.4366	6.1678	6.3892	6.4646	6.5432	Lipids and lipid-like molecules	Prenol lipids	Terpene glycosides	HMDB0031918	477.198	4.73847	C17429	-	-	-
3,4,5-trihydroxy-6-[3-(4-methoxyphenyl)propoxy]oxane-2-carboxylic acid	C16H22O8	1.34151	1.0512	0.01479	5.3416	5.3288	5.2525	5.4635	5.5337	5.2322	5.2198	5.0817	5.3945	5.0284	4.8943	4.97	Lipids and lipid-like molecules	Fatty Acyls	Fatty acyl glycosides	HMDB0135749	377.099	4.71787	-	-	-	-
3,4,5-trihydroxy-6-{[1-(4-methoxyphenyl)-4-methyl-3-oxopentyl]oxy}oxane-2-carboxylic acid	C19H26O9	1.92179	1.1041	0.003298	5.0674	5.0184	5.5939	5.0537	5.2237	5.0992	4.8118	4.4011	4.4176	4.9375	4.7476	4.8121	Lipids and lipid-like molecules	Fatty Acyls	Fatty acyl glycosides	HMDB0132960	433.127	4.66297	-	-	-	-
(3S,7E,9S)-9-Hydroxy-4,7-megastigmadien-3-one 9-glucoside	C19H30O7	1.43151	1.0486	0.01735	6.3648	6.3223	6.1685	6.3954	6.0715	6.0903	5.968	6.0166	5.5515	5.9443	6.066	6.1279	Lipids and lipid-like molecules	Fatty Acyls	Fatty acyl glycosides	HMDB0036822	415.197	4.49197	-	-	-	-
Leu-His-OH	C17H20N4O6	1.44376	1.0377	3.595e-07	5.6527	5.6792	5.7263	5.6859	5.7131	5.7306	5.4821	5.5348	5.4609	5.5175	5.4579	5.492	-	-	-	-	375.13	4.41657	-	-	-	-
L-Pyridosine	C12H18N2O4	1.17345	1.04061	0.04859	6.0353	5.8307	5.6985	5.8016	5.8289	5.7045	5.7821	5.5881	5.353	5.6121	5.3404	5.8638	Organic acids and derivatives	Carboxylic acids and derivatives	Amino acids, peptides, and analogues	HMDB0029443	299.124	4.40283	-	-	-	-
M-Chlorohippuric acid	C9H8ClNO3	2.82374	0.807669	0.001566	3.9356	4.9193	3.3884	4.0391	4.0796	4.0267	5.0251	5.0715	4.7769	4.8165	5.4814	5.0258	Benzenoids	Benzene and substituted derivatives	Benzoic acids and derivatives	HMDB0001309	247.987	4.32048	-	-	-	-
2-[3-hydroxy-4-(methoxymethyl)phenyl]-3,4-dihydro-2H-1-benzopyran-3,5,7-triol	C17H18O6	1.06523	0.971244	0.01286	5.322	5.3505	5.3967	5.2605	5.1171	5.1664	5.3065	5.4456	5.4366	5.4575	5.4961	5.4095	Phenylpropanoids and polyketides	Flavonoids	Flavans	HMDB0127845	363.109	4.14218	-	-	-	-
10-butanoyl-5,7-dihydroxy-8,8-dimethyl-4-(prop-2-en-1-yl)-2H,6H,7H,8H-pyrano[3,2-g]chromen-2-one	C21H24O6	3.28347	0.451305	0.04585	0.7161	0.7267	0.6828	3.0603	3.7378	0.7248	3.3682	3.9595	0.6578	4.6357	3.6366	5.1187	Phenylpropanoids and polyketides	Coumarins and derivatives	Pyranocoumarins	HMDB0130099	417.155	4.08075	-	-	-	-
Deoxyloganic acid	C16H24O9	1.19055	0.958711	0.03611	5.8672	5.7446	5.6221	5.6159	5.7208	5.7007	5.5912	6.153	5.7932	6.2011	6.0532	5.9564	Lipids and lipid-like molecules	Prenol lipids	Terpene glycosides	HMDB0037028	359.135	3.97078	C11647	-	-	-
Ent-6R,16bOH,17-Trihydroxy-7-oxo-6,7-seco-19,6-kauranolide 6-O-glucoside	C26H40O11	2.40913	0.845618	0.01446	4.7373	4.9828	3.772	4.9649	5.1207	4.0933	6.0133	5.3179	4.7367	5.6187	5.3662	5.6699	Lipids and lipid-like molecules	Prenol lipids	Terpene glycosides	HMDB0038546	527.25	3.92275	-	-	-	-
3,4,5-trihydroxy-6-{[2-oxo-6-(3-oxobutyl)-2H-chromen-7-yl]oxy}oxane-2-carboxylic acid	C19H20O10	1.343	1.05211	0.02097	5.2138	5.1274	5.2996	5.1393	5.1894	5.1641	4.7041	5.1852	5.2019	4.9674	4.7644	4.7692	Phenylpropanoids and polyketides	Coumarins and derivatives	Coumarin glycosides	HMDB0128977	453.103	3.75658	-	-	-	-
2-n-Propyl-4-oxopentanoic acid	C8H14O3	1.02892	0.972948	0.01948	5.2041	5.3909	5.1934	5.2882	5.2946	5.3509	5.6122	5.3342	5.4668	5.3711	5.463	5.3573	Organic acids and derivatives	Keto acids and derivatives	Gamma-keto acids and derivatives	HMDB0060683	203.092	3.54705	C16655	-	-	-
(R)-1-O-[b-D-Glucopyranosyl-(1->6)-b-D-glucopyranoside]-1,3-octanediol	C20H38O12	2.56236	1.17506	0.001322	5.5137	5.1889	5.5653	5.2852	5.0433	4.8982	3.8251	4.5282	4.4101	4.5287	4.6709	4.8407	Lipids and lipid-like molecules	Fatty Acyls	Fatty acyl glycosides	HMDB0032799	491.214	3.5196	-	-	-	-
(2E)-3-(2-hydroxy-4-methoxyphenyl)prop-2-enoic acid	C10H10O4	1.35509	0.941567	0.03531	4.4148	4.6443	4.3118	4.6108	4.6123	4.668	4.8177	4.6652	5.3026	4.7351	4.8071	4.6303	Phenylpropanoids and polyketides	Cinnamic acids and derivatives	Hydroxycinnamic acids and derivatives	HMDB0131172	239.054	3.37393	-	-	-	-
6-[4-(6-carboxy-5-{2,6-dihydroxy-4-[6-hydroxy-7-(4-hydroxy-3-methylbut-2-en-1-yl)-1-benzofuran-2-yl]phenyl}-3-methylcyclohex-3-en-1-yl)-3-hydroxyphenoxy]-3,4,5-trihydroxyoxane-2-carboxylic acid	C39H40O15	1.76292	1.14141	0.03444	3.5685	4.1247	4.7543	4.5587	3.8213	3.5792	3.5666	3.5918	3.495	3.5959	3.5754	3.5602	Phenylpropanoids and polyketides	2-arylbenzofuran flavonoids	Not Available	HMDB0126195	769.207	3.24722	-	-	-	-
6-[2-carboxy-2-(hydroxymethyl)-2-methylethoxy]-3,4,5-trihydroxyoxane-2-carboxylic acid	C11H18O10	1.12826	1.03546	0.01298	5.2101	5.1705	5.1542	5.0228	5.3493	5.2795	5.1492	5.0476	4.9152	5.0094	4.9241	5.0758	Organic oxygen compounds	Organooxygen compounds	Carbohydrates and carbohydrate conjugates	HMDB0127649	291.072	3.01218	-	-	-	-
6-{[5,7-dihydroxy-2-(3-hydroxy-2,2-dimethyl-3,4-dihydro-2H-1-benzopyran-6-yl)-4-oxo-4H-chromen-3-yl]oxy}-3,4,5-trihydroxyoxane-2-carboxylic acid	C26H26O13	1.85615	1.1286	0.02259	4.6818	4.4305	4.5836	4.0939	4.5497	3.776	3.6989	4.3829	3.6273	3.7282	3.7077	3.994	Phenylpropanoids and polyketides	Flavonoids	Flavonoid glycosides	HMDB0126014	545.131	2.94953	-	-	-	-
Epoxyeremopetasinorol	C13H20O3	1.68471	0.919595	0.01919	5.1279	5.2184	4.7816	5.0269	4.6985	5.1346	5.0602	5.7658	5.4706	5.13	5.8398	5.3445	Organoheterocyclic compounds	Oxanes	Not Available	HMDB0029670	269.14	2.8534	-	-	-	-
(R)-Pantothenic acid 4'-O-b-D-glucoside	C15H27NO10	2.48646	1.17984	0.002476	5.0462	4.8785	5.6048	5.3329	4.9486	5.0901	4.3386	4.4296	4.9121	4.4109	4.42	3.6778	Lipids and lipid-like molecules	Fatty Acyls	Fatty acyl glycosides	HMDB0033965	380.156	2.78445	-	-	-	-
Epinephrine glucuronide	C15H21NO9	2.13986	1.10234	8.372e-05	5.4257	5.2214	5.5087	5.3145	5.3105	5.1427	4.6176	4.9308	4.7352	4.9945	4.8717	4.8123	Organic oxygen compounds	Organooxygen compounds	Carbohydrates and carbohydrate conjugates	HMDB0010336	340.104	2.70187	-	-	-	-
(3-phenylpropoxy)sulfonic acid	C9H12O4S	2.05286	0.905509	0.006356	5.1085	5.8008	5.2096	5.2757	4.9695	5.4892	5.6302	5.9243	5.8342	5.8859	6.313	5.5879	Benzenoids	Benzene and substituted derivatives	Not Available	HMDB0135313	251.013	2.6676	-	-	-	-
Crispolide	C15H20O5	1.43376	0.937871	0.02462	4.7303	4.8597	4.728	4.7691	4.6537	4.7008	4.9116	5.0733	4.7124	5.0151	5.5631	5.0476	Lipids and lipid-like molecules	Prenol lipids	Terpene lactones	HMDB0036695	301.104	2.01563	-	-	-	-
Oxoadipic acid	C6H8O5	1.06107	1.02594	0.01211	6.5248	6.2993	6.4424	6.3293	6.2453	6.3589	6.2297	6.2529	6.314	6.2058	6.0949	6.1416	Organic acids and derivatives	Keto acids and derivatives	Medium-chain keto acids and derivatives	LMFA01170121;HMDB0000225	205.035	1.59755	C00322	Metabolic pathways; Lysine degradation; Biosynthesis of secondary metabolites; Lysine biosynthesis; 2-Oxocarboxylic acid metabolism; Biosynthesis of amino acids; Tryptophan metabolism	Organic acids	Global and overview maps;Amino acid metabolism;Global and overview maps;Amino acid metabolism;Global and overview maps;Global and overview maps;Amino acid metabolism
N-Acetyl-L-glutamic acid	C7H11NO5	1.88002	1.0769	0.005383	6.3794	6.3323	6.902	6.608	6.1946	6.3205	6.173	6.174	5.7084	6.0894	5.9895	5.8339	Organic acids and derivatives	Carboxylic acids and derivatives	Amino acids, peptides, and analogues	HMDB0001138	188.056	1.46497	C00624	Metabolic pathways; 2-Oxocarboxylic acid metabolism; Arginine biosynthesis; Biosynthesis of secondary metabolites; Biosynthesis of amino acids	-	Global and overview maps;Global and overview maps;Amino acid metabolism;Global and overview maps;Global and overview maps
Maleic acid	C4H4O4	1.61763	1.04685	0.002543	7.0718	7.0397	7.4004	7.1916	6.9593	7.1059	6.7511	6.9833	6.7398	6.9267	6.7865	6.6642	Organic acids and derivatives	Carboxylic acids and derivatives	Dicarboxylic acids and derivatives	HMDB0000176	115.003	1.4512	C01384	Metabolic pathways; Butanoate metabolism; Tyrosine metabolism; Nicotinate and nicotinamide metabolism	-	Global and overview maps;Carbohydrate metabolism;Amino acid metabolism;Metabolism of cofactors and vitamins
{1-[5-hydroxy-8-(2-hydroxypropan-2-yl)-2-oxo-2H,8H,9H-furo[2,3-h]chromen-4-yl]propoxy}sulfonic acid	C17H20O9S	2.42999	1.15522	0.007649	6.0927	5.9305	6.6614	6.0607	5.5381	5.3516	5.3831	5.3934	4.424	5.2701	5.2109	5.1661	Phenylpropanoids and polyketides	Coumarins and derivatives	Furanocoumarins	HMDB0130139	381.068	1.39862	-	-	-	-
Pentaglutamyl folate	C39H47N11O18	3.19187	1.33399	0.004618	5.8968	5.0985	6.7606	5.6476	4.9973	4.0725	4.0598	4.0851	3.9883	4.0892	4.0686	4.0535	Organic acids and derivatives	Carboxylic acids and derivatives	Amino acids, peptides, and analogues	HMDB0006487	956.312	1.30897	-	-	-	-
Lycoperdic acid	C8H11NO6	2.39844	1.16112	0.02098	6.1434	5.7959	6.6339	6.144	5.575	5.6858	5.3428	5.6516	3.9098	5.5115	5.3899	5.1766	Organic acids and derivatives	Carboxylic acids and derivatives	Amino acids, peptides, and analogues	HMDB0030417	262.057	1.14022	-	-	-	-
Maltotetraose	C24H42O21	3.14897	1.31235	0.002689	5.314	5.0565	6.5157	5.458	5.162	4.7598	4.1312	3.5468	3.4293	4.4027	4.3638	4.7147	Organic oxygen compounds	Organooxygen compounds	Carbohydrates and carbohydrate conjugates	HMDB0001296	701.192	1.0521	C02052	-	-	-
6-({2-[(2-{[3-(3,4-dimethoxyphenyl)-7-methoxy-8-methyl-4-oxo-4H-chromen-5-yl]oxy}-4,5-dihydroxy-6-(hydroxymethyl)oxan-3-yl)oxy]-3,5-dihydroxy-6-methyloxan-4-yl}oxy)-3,4,5-trihydroxyoxane-2-carboxylic acid	C37H46O21	3.13677	1.19865	7.2e-06	6.1865	6.1877	6.4809	6.5801	5.9961	5.786	5.1771	5.2023	5.1055	5.2064	5.1858	5.1707	Phenylpropanoids and polyketides	Isoflavonoids	Isoflavonoid O-glycosides	HMDB0129579	825.253	0.762317	-	-	-	-
1-Kestose	C18H32O16	4.6289	1.5014	3.184e-08	6.1281	6.6206	6.7899	6.6756	6.4729	5.9422	4.2374	4.2627	4.4855	4.2668	4.2462	4.2311	Organic oxygen compounds	Organooxygen compounds	Carbohydrates and carbohydrate conjugates	HMDB0011729;MJDBOTE0001231	539.139	0.73495	C03661	-	-	-
L-Gulono-1,4-lactone	C6H10O6	1.68659	1.06656	0.0005576	5.3913	5.2636	5.3452	5.3036	5.3862	5.2275	5.1001	4.9396	5.0991	4.9189	4.742	5.1257	Organoheterocyclic compounds	Lactones	Gamma butyrolactones	HMDB0003466;MJDBOTE0000618	177.04	0.721517	C01040	Metabolic pathways; Ascorbate and aldarate metabolism	-	Global and overview maps;Carbohydrate metabolism
11-beta-Hydroxyandrosterone-3-glucuronide	C25H38O9	1.34701	0.954956	0.03982	6.3425	6.381	5.9191	6.5388	6.5792	6.2752	6.9004	6.4316	6.4281	6.6945	6.5524	6.8183	Organoheterocyclic compounds	Indoles and derivatives	Hydroxyindoles	LMST05010030;LMST05010055;HMDB0010351	527.25	5.92702	C05643	Tryptophan metabolism	-	Amino acid metabolism
4-Nitrophenol	C6H5NO3	1.24153	0.947906	0.0346	4.7732	4.7942	4.402	4.5235	5.0604	4.8315	4.7841	5.07	5.0808	4.9962	4.9525	5.0604	Benzenoids	Benzene and substituted derivatives	Nitrobenzenes	HMDB0041950;HMDB0001232	138.019	5.81655	C00870	-	-	-
Tanacetin	C15H20O4	1.04022	1.02443	0.04103	6.8019	6.8791	6.9973	6.7553	6.8483	6.7366	6.7404	6.7936	6.3956	6.7182	6.6903	6.7029	Lipids and lipid-like molecules	Prenol lipids	Terpene lactones	HMDB0035715	247.133	6.09582	-	-	-	-
Acarbose (component 1)	C13H21NO7	1.26624	1.03946	0.04731	6.6165	6.7205	6.794	6.7069	6.6066	6.8621	6.9586	6.3879	6.2955	6.5106	6.2675	6.3606	-	-	-	-	304.139	4.63285	-	-	-	-
3,4,5-trihydroxy-6-({6-[3-(4-hydroxyphenyl)-3-oxopropyl]-2,2-dimethyl-2H-chromen-5-yl}oxy)oxane-2-carboxylic acid	C26H28O10	1.68304	1.10366	0.01039	3.7893	3.6591	4.143	4.1183	3.9849	3.8154	3.7901	3.3764	3.4819	3.7319	3.6603	3.2612	Phenylpropanoids and polyketides	Flavonoids	Flavonoid glycosides	HMDB0125895	483.162	4.1068	-	-	-	-
L-prolyl-L-proline	C10H16N2O3	1.19016	0.965996	0.0422	6.0525	6.3166	6.1013	6.4553	6.0294	6.2004	6.2622	6.4457	6.6329	6.2551	6.5506	6.3188	Organic acids and derivatives	Carboxylic acids and derivatives	Amino acids, peptides, and analogues	HMDB0011180	195.113	0.751083	-	-	-	-
Doxepin N-oxide glucuronide	C25H30NO8+	2.30401	1.14184	0.01147	5.7192	5.4473	6.0049	5.4823	5.2553	4.7922	4.2169	4.8574	5.0412	4.5117	4.8853	5.1232	Organoheterocyclic compounds	Benzoxepines	Dibenzoxepines	HMDB0061139	495.183	3.72083	-	-	-	-
MG(0:0/20:2(11Z,14Z)/0:0)	C23H42O4	1.32463	0.965571	0.01205	6.2216	6.2698	6.0067	6.1408	6.3778	6.1721	6.4003	6.2981	6.4571	6.3834	6.328	6.6461	Lipids and lipid-like molecules	Endocannabinoids	Not Available	HMDB0011544	427.284	6.52142	-	-	-	-
4-Hydroxy-all-trans-retinyl acetate	C22H32O3	1.12191	0.96789	0.04793	5.663	5.8172	5.4194	5.7426	5.6998	5.8427	5.9328	5.7272	5.7926	5.8317	5.9126	6.119	Lipids and lipid-like molecules	Prenol lipids	Retinoids	HMDB0060112	309.221	6.58417	-	-	-	-
Fasciculol F	C39H65NO11	1.58414	1.06446	0.03201	5.6848	5.5832	6.1594	5.9938	5.6796	5.6761	5.0688	5.5693	5.7514	5.503	5.1874	5.5883	Lipids and lipid-like molecules	Prenol lipids	Triterpenoids	HMDB0035188	765.493	6.8699	C19958	-	-	-
Podecdysone B	C27H42O6	2.0234	1.07922	0.01301	6.9309	7.2011	6.7548	7.3222	7.7395	6.7176	6.4265	6.5096	6.774	6.3941	6.6947	6.7352	-	-	-	-	463.303	6.70988	C08832	-	-	-
Nootkatone	C15H22O	1.14563	0.977265	0.0003181	5.749	5.719	5.6424	5.7292	5.7391	5.7218	5.8534	5.7752	5.8788	5.8153	5.9067	5.8693	Lipids and lipid-like molecules	Prenol lipids	Sesquiterpenoids	HMDB0013687;MJDBOTE0000246	219.174	6.61203	C17914	-	-	-
4-Nerolidylcatechol	C21H30O2	1.11532	1.0255	0.01398	6.5677	6.7306	6.6935	6.7303	6.6225	6.4729	6.431	6.4145	6.6443	6.4686	6.468	6.4026	Lipids and lipid-like molecules	Prenol lipids	Sesquiterpenoids	HMDB0031924	347.256	6.60507	-	-	-	-
3-Deoxyestrone	C18H22O	1.20485	0.971284	0.01045	6.0207	6.0406	5.7996	5.9612	6.0296	5.8667	6.1937	6.009	6.0201	6.1242	6.2214	6.2076	-	-	-	-	287.198	6.54237	C14972	-	-	-
Metalaxyl	C15H21NO4	1.57152	0.956331	0.002842	6.3988	6.2687	6.1475	6.1994	6.4925	6.3324	6.5908	6.6842	6.6493	6.423	6.7532	6.4724	Organic acids and derivatives	Carboxylic acids and derivatives	Amino acids, peptides, and analogues	HMDB0031802	302.136	6.32665	C10947	-	-	-
10,11-dihydro-20-trihydroxy-leukotriene B4	C20H34O7	1.04089	1.01839	0.006471	7.2894	7.3265	7.4598	7.2172	7.2656	7.2885	7.1571	7.2128	7.246	7.1501	7.1222	7.1676	Lipids and lipid-like molecules	Fatty Acyls	Eicosanoids	LMFA03020044;HMDB0012503	351.214	6.31965	-	-	-	-
Aeglin	C25H34O11	2.30311	1.15557	0.00882	4.7756	5.0988	5.2218	5.2717	5.237	4.4817	4.4659	3.9954	5.0242	4.1123	3.9827	4.4527	Lipids and lipid-like molecules	Fatty Acyls	Fatty acyl glycosides	HMDB0041415	533.2	6.2288	-	-	-	-
7,11-Bisdeacetylvaltrate 7-(3-methylpentanoate) 11-(3-hydroxy-3-methylbutanoate)	C26H38O9	1.10247	0.972204	0.04002	5.7206	5.9872	5.908	5.9234	6.0792	5.846	6.2381	5.8931	6.2034	6.057	6.014	6.0757	Lipids and lipid-like molecules	Prenol lipids	Monoterpenoids	HMDB0033655	477.246	6.19382	-	-	-	-
Panaxacol	C17H26O3	1.73591	0.946658	0.003574	5.9341	6.0257	5.7364	6.0659	6.0981	5.9169	6.5093	6.0175	6.3262	6.2856	6.2193	6.4374	Lipids and lipid-like molecules	Fatty Acyls	Fatty alcohols	HMDB0039251	279.195	5.94905	-	-	-	-
4-Acetyl-6-tert-butyl-1,1-dimethylindane	C17H24O	1.98063	0.928293	0.001764	5.4241	5.7018	5.1754	5.5848	5.5688	5.3992	6.104	5.6837	5.7257	5.9304	5.9859	5.9654	Benzenoids	Indanes	Not Available	HMDB0031867	245.19	5.58495	-	-	-	-
Artonol C	C30H28O7	1.85835	1.06379	0.0009638	6.3016	6.1208	6.2194	6.2794	6.0008	6.0035	5.697	5.8908	5.5447	5.7809	5.9031	5.896	Organoheterocyclic compounds	Benzopyrans	1-benzopyrans	HMDB0030489;LMPK12111532	501.176	4.69587	-	-	-	-
Beta-D-Glucopyranosyl anthranilate	C13H17NO7	2.61755	0.861876	0.01047	5.4713	6.1051	4.9008	5.432	4.8624	5.539	6.0456	6.3292	5.5221	6.2913	7.0379	6.259	Organic oxygen compounds	Organooxygen compounds	Carbohydrates and carbohydrate conjugates	HMDB0041517	317.134	2.03727	-	-	-	-
Sucrose	C12H22O11	5.3238	1.74646	8.004e-05	6.5104	6.5259	6.8418	6.4263	6.5714	6.3025	2.6707	3.6321	5.5335	3.8945	2.6912	4.0144	Organic oxygen compounds	Organooxygen compounds	Carbohydrates and carbohydrate conjugates	HMDB0000258	360.15	0.730483	C00089	Metabolic pathways; Starch and sucrose metabolism; Biosynthesis of secondary metabolites; ABC transporters; Galactose metabolism	Carbohydrates	Global and overview maps;Carbohydrate metabolism;Global and overview maps;Membrane transport;Carbohydrate metabolism
H-HoArg-OH	C7H16N4O2	1.59101	0.930358	0.03518	4.7703	5.2181	4.9168	4.8023	4.7062	4.6044	5.0852	5.3	4.7661	5.2573	5.6608	5.1188	-	-	-	;MJDBOTE0000599	189.135	0.6963	-	-	-	-
3-Hydroxypicolinic acid	C6H5NO3	1.38493	1.05	0.0354	5.8783	6.0128	5.9182	5.9403	5.4799	5.8011	5.6532	5.7009	5.3122	5.5553	5.819	5.3172	Organoheterocyclic compounds	Pyridines and derivatives	Pyridinecarboxylic acids and derivatives	HMDB0013188;MJDBOTE0000642	140.034	1.30187	C18620	-	-	-
Cystathionine ketimine	C7H9NO4S	1.076	1.03081	0.04491	5.8066	5.7866	5.8713	5.9141	5.6541	5.8977	5.8565	5.7463	5.4563	5.6573	5.7053	5.469	Organic acids and derivatives	Carboxylic acids and derivatives	Amino acids, peptides, and analogues	HMDB0002015	236.059	1.7836	-	-	-	-
2-(6-{2,4-dihydroxy-3-[(1E)-3-methylbut-1-en-1-yl]benzoyl}-5-(2,4-dihydroxyphenyl)-4-hydroxy-3-methylcyclohex-2-en-1-yl)benzene-1,3-diol	C31H32O8	1.55574	1.06451	0.04614	6.0049	5.8937	6.037	5.5961	6.0274	5.7875	5.1088	5.8229	5.1886	5.6536	5.4649	5.965	Phenylpropanoids and polyketides	Diarylheptanoids	Linear diarylheptanoids	HMDB0126472	497.192	2.18317	-	-	-	-
Atraric acid	C10H12O4	2.09824	1.14376	0.02169	5.0056	4.7902	4.9901	5.0396	4.1924	4.0973	3.9326	4.5663	3.6592	4.1441	4.2862	3.996	-	-	-	-	197.081	2.22513	-	-	-	-
2-hydroxy-3,4-diphenylpentanedioic acid	C17H16O5	1.63813	1.06945	0.02631	5.7796	5.477	5.696	5.5978	5.3866	5.4151	4.961	5.5702	4.7353	5.3522	5.2651	5.3055	Phenylpropanoids and polyketides	Stilbenes	Not Available	HMDB0134815	345.069	2.53032	-	-	-	-
5-Methoxy-DL-tryptophan	C12H14N2O3	1.20751	0.960545	0.01318	4.7516	4.6555	4.7327	4.7355	4.7719	4.6891	4.8385	5.0525	4.8446	5.0456	5.0396	4.6825	-	-	-	-	235.108	2.78933	-	-	-	-
N-(4-aminobutyl)-3-(4-hydroxy-3-methoxy-phenyl)acrylamide	C14H20N2O3	1.33714	0.950311	0.01001	4.452	4.319	4.2256	4.2847	4.0376	4.3845	4.4774	4.4996	4.4795	4.6719	4.5449	4.3776	-	-	-	-	265.155	2.9904	-	-	-	-
N2-Acetyl-L-ornithine	C7H14N2O3	3.12911	1.25486	0.002554	5.2859	5.3131	5.8903	5.7246	5.203	5.1093	4.7539	4.605	4.7451	4.181	3.1762	4.4575	Organic acids and derivatives	Carboxylic acids and derivatives	Amino acids, peptides, and analogues	HMDB0003357	175.108	3.24403	C00437	Metabolic pathways; 2-Oxocarboxylic acid metabolism; Arginine biosynthesis; Biosynthesis of secondary metabolites; Biosynthesis of amino acids	-	Global and overview maps;Global and overview maps;Amino acid metabolism;Global and overview maps;Global and overview maps
Austalide F	C26H34O9	2.09347	1.12952	0.03981	5.3781	6.2288	6.8107	5.4631	5.5641	5.401	4.9623	5.4626	4.5294	5.4072	5.057	5.4324	Organoheterocyclic compounds	Benzopyrans	1-benzopyrans	HMDB0034434	491.229	4.00862	-	-	-	-
Eremopetasinorone A	C13H18O2	1.2	1.02818	0.008709	6.4435	6.3907	6.7306	6.4696	6.512	6.4217	6.323	6.4131	6.3075	6.3015	6.2514	6.307	Organic oxygen compounds	Organooxygen compounds	Carbonyl compounds	HMDB0029669	207.138	4.4575	-	-	-	-
N-D-Glucosylarylamine	C12H17NO5	2.26385	0.865959	0.02082	4.6762	4.6489	3.3457	4.7961	4.6886	4.7826	5.535	4.8258	5.0032	5.2401	5.1007	5.405	-	-	-	-	256.118	4.81505	C03142	-	-	-
20-Hydroxy-leukotriene E4	C23H37NO6S	1.6753	1.06404	0.002516	5.2574	5.1128	5.5476	5.2163	5.345	5.125	4.9115	5.002	5.1404	4.8653	4.9267	4.8538	Lipids and lipid-like molecules	Fatty Acyls	Eicosanoids	LMFA03020062;LMFA03020025;HMDB0012639	420.223	5.2629	C03577	Arachidonic acid metabolism	-	Lipid metabolism
All trans-Retinal	C20H28O	1.31645	0.966676	0.03945	7.1873	7.2703	7.0083	7.3344	7.3639	6.9998	7.6966	7.3311	7.1151	7.4449	7.5016	7.5606	-	-	-	;MJDBOTE0001169	285.221	6.50755	-	-	-	-
2E,7-Octadienal	C8H12O	1.41546	0.95041	0.02016	5.0793	5.1387	4.8648	5.286	5.2116	5.0046	5.6109	5.2967	5.0563	5.3977	5.3972	5.4234	-	-	-	LMFA06000128	125.096	6.52142	-	-	-	-
Porson	C22H26O6	1.66417	1.07229	0.034	5.4799	5.9268	5.6101	6.1334	6.3245	5.7671	5.5752	5.4768	5.4424	5.0417	5.6664	5.6639	Phenylpropanoids and polyketides	Diarylheptanoids	Cyclic diarylheptanoids	HMDB0030810	425.134	7.28393	-	-	-	-
Dehydroabietadienol	C20H30O	1.23301	0.965057	0.02259	5.4982	5.5883	5.4152	5.5387	5.6051	5.3286	5.866	5.611	5.4826	5.6509	5.7099	5.8516	-	-	-	LMPR0104050010	287.237	8.99427	-	-	-	-
2,4-Dihydroxy-2,5-dimethyl-3(2H)-furanone	C6H8O4	1.02229	1.02071	0.00579	6.021	6.0653	6.2278	6.1688	6.0987	6.0834	6.0043	6.0396	6.0145	5.9674	5.9826	5.9136	-	-	-	-	145.05	9.98825	-	-	-	-
DG(15:0/22:6(4Z,7Z,10Z,13Z,16Z,19Z)/0:0)	C40H66O5	2.48255	1.18334	0.0282	5.8736	6.2109	6.1889	6.372	5.8826	5.1019	6.002	4.344	4.9236	5.4486	3.9827	5.4043	Lipids and lipid-like molecules	Glycerolipids	Diradylglycerols	HMDB0007092	591.475	8.06167	-	-	-	-
6-(4-{3-[5-(3,3-dimethyloxiran-2-yl)-3-methylpent-2-en-1-yl]-5,7-dihydroxy-6-(3-methylbut-2-en-1-yl)-4-oxo-4H-chromen-2-yl}-3-hydroxyphenoxy)-3,4,5-trihydroxyoxane-2-carboxylic acid	C36H42O13	1.18576	1.03295	0.03313	5.9277	6.0191	6.2203	6.1128	6.0472	6.1578	5.685	6.0212	6.0103	5.9028	6.0143	5.6872	Phenylpropanoids and polyketides	Flavonoids	Flavonoid glycosides	HMDB0129774	721.222	6.80038	-	-	-	-
3-hydroxytetradecanoyl carnitine	C21H41NO5	1.23083	1.04072	0.03155	5.7096	5.6333	5.7915	5.6985	5.7328	5.6281	5.7527	5.4536	5.276	5.6919	5.2403	5.4396	Lipids and lipid-like molecules	Fatty Acyls	Fatty acid esters	HMDB0061640	388.306	6.62603	-	-	-	-
Lucidenic acid A	C27H38O6	2.56706	1.19556	0.0192	5.2025	5.635	6.25	5.525	5.4932	5.2004	5.1264	4.806	3.3251	5.1425	5.0274	4.4302	Lipids and lipid-like molecules	Prenol lipids	Sesquiterpenoids	HMDB0037611	491.298	6.61903	-	-	-	-
Behenic acid	C22H44O2	1.65646	0.941607	0.02291	5.7487	6.2072	6.4252	6.4327	6.4685	6.5499	6.6659	6.9204	6.9403	6.5333	6.6694	6.4482	Lipids and lipid-like molecules	Fatty Acyls	Fatty acids and conjugates	LMFA01010022;HMDB0000944	358.368	6.52142	C08281	Cutin, suberine and wax biosynthesis; Biosynthesis of unsaturated fatty acids	Lipids	Lipid metabolism;Lipid metabolism
1-Heptadecene-4,6-diyne-3,9-diol	C17H26O2	1.23717	0.966349	0.04403	6.4573	6.4919	6.2591	6.6889	6.5782	6.4642	6.982	6.6307	6.3981	6.7394	6.797	6.7503	Lipids and lipid-like molecules	Fatty Acyls	Fatty alcohols	HMDB0038782;LMFA05000599	263.2	6.4798	-	-	-	-
QUERCETIN TETRAMETHYL (5,7,3',4') ETHER	C19H18O7	1.45105	0.949153	0.03946	5.7381	5.6209	5.5231	5.7129	5.7582	5.2481	6.1145	5.8087	5.4563	5.9339	6.0216	6.0664	-	-	-	-	359.112	6.46602	-	-	-	-
N,N-dimethyl-Safingol	C20H43NO2	1.46331	0.9508	0.03064	5.7236	6.1101	6.2545	6.2386	6.3704	6.4084	6.469	6.7111	6.7522	6.3185	6.4353	6.3356	-	-	-	LMSP01080056	330.336	6.46602	-	-	-	-
C22-PGF4alpha	C22H34O5	1.47852	1.03126	0.0003373	7.5272	7.6692	7.7206	7.6868	7.6279	7.4967	7.3818	7.3192	7.4725	7.3881	7.3469	7.4339	-	-	-	-	379.245	6.38932	-	-	-	-
Ginsenoyne J	C17H26O	1.07844	1.02983	0.02131	5.7886	5.7781	5.6673	5.5805	5.8095	5.55	5.563	5.4626	5.4208	5.5425	5.5038	5.6945	Lipids and lipid-like molecules	Fatty Acyls	Fatty alcohols	HMDB0040373	247.206	6.37538	-	-	-	-
Ichangic acid 17-beta-D-glucopyranoside	C32H44O15	2.03067	0.913634	0.0373	5.6463	6.5398	5.5706	6.5543	6.0859	6.3523	7.3248	6.114	6.6784	6.7029	6.8864	6.5189	Lipids and lipid-like molecules	Prenol lipids	Terpene glycosides	HMDB0037590	691.261	6.25662	-	-	-	-
Cascarillin	C22H32O7	1.26645	1.04115	0.03802	5.679	5.7044	6.0939	5.919	5.8531	5.8188	5.4492	5.6965	5.8853	5.6612	5.6113	5.3807	Lipids and lipid-like molecules	Prenol lipids	Diterpenoids	HMDB0036836	441.246	6.22182	C09071	-	-	-
3,4-Dihydroxyphenylvaleric acid	C11H14O4	1.50274	0.945873	0.01246	5.2373	5.2588	5.1486	5.1015	5.4189	5.3973	5.3829	5.6668	5.9216	5.3925	5.5465	5.4586	Benzenoids	Phenols	Benzenediols	HMDB0029233	252.123	6.12382	-	-	-	-
Musabalbisiane C	C28H40O12	1.77223	0.935032	0.009463	5.7016	5.5298	5.232	5.7618	5.9019	5.5537	6.2068	5.8486	5.8173	6.0582	5.8579	6.2266	Lipids and lipid-like molecules	Prenol lipids	Diterpenoids	HMDB0038682	551.246	5.92098	-	-	-	-
S-Adenosylhomocysteine	C14H20N6O5S	1.01573	0.974035	0.04863	5.7473	5.7259	5.9113	5.7032	5.4787	5.6427	5.7864	5.8464	5.7325	5.8796	5.9806	5.8958	Nucleosides, nucleotides, and analogues	5'-deoxyribonucleosides	5'-deoxy-5'-thionucleosides	HMDB0000939	417.154	5.89997	C00021	Metabolic pathways; Cysteine and methionine metabolism; Biosynthesis of amino acids	-	Global and overview maps;Amino acid metabolism;Global and overview maps
6alpha-Carissanol	C15H24O3	1.09181	0.973868	0.03557	6.7733	6.6013	6.4751	6.6042	6.307	6.5929	6.6982	6.7537	6.7061	6.6148	6.8671	6.7676	Lipids and lipid-like molecules	Prenol lipids	Sesquiterpenoids	HMDB0035309;HMDB0035313	253.18	5.87895	-	-	-	-
(+)-Beyerol	C20H32O3	1.90442	0.936828	0.0008093	5.5361	5.7736	5.3887	5.6578	5.634	5.4673	6.147	5.7766	5.8216	5.9652	6.0287	5.9747	-	-	-	LMPR0104140003	321.242	5.58495	-	-	-	-
3,4,5-trihydroxy-6-[3-(3,5,7-trihydroxy-3,4-dihydro-2H-1-benzopyran-2-yl)phenoxy]oxane-2-carboxylic acid	C21H22O11	1.80965	0.905273	0.04081	5.4165	4.9512	4.3713	4.4912	5.2631	5.3833	5.3118	5.9083	5.4809	5.055	5.6204	5.6218	Phenylpropanoids and polyketides	Flavonoids	Flavonoid glycosides	HMDB0127740	492.148	5.48692	-	-	-	-
5,7-Megastigmadien-9-ol glucoside	C19H32O6	1.66436	0.924826	0.01577	4.6839	4.5072	4.2877	4.0631	4.8599	4.6893	4.7462	4.8688	4.8673	4.8555	5.0406	4.9143	Lipids and lipid-like molecules	Fatty Acyls	Fatty acyl glycosides	HMDB0041044	379.211	5.3399	-	-	-	-
Loxoprofen Metabolite cis-glucuronide	C21H28O9	1.29108	1.02987	0.005521	6.7732	6.6784	6.887	6.7645	6.7129	6.7243	6.5005	6.6093	6.7589	6.4258	6.5635	6.5079	-	-	-	-	425.178	5.07372	-	-	-	-
Tetrahydroaldosterone-3-glucuronide	C27H40O11	2.94477	0.867281	0.0002092	5.8334	5.8808	5.2695	5.7047	5.9754	5.2141	6.668	6.1504	6.604	6.5613	6.5448	6.5302	Lipids and lipid-like molecules	Steroids and steroid derivatives	Steroidal glycosides	LMST05010067;HMDB0010357	573.288	5.04573	-	-	-	-
Isocyclocalamin	C27H34O9	1.36174	0.954523	0.04137	5.6972	5.8191	5.4085	5.9072	5.8519	5.6986	6.347	5.936	5.6733	6.021	5.9313	6.1121	Lipids and lipid-like molecules	Steroids and steroid derivatives	Steroid lactones	HMDB0035222	535.252	4.97587	-	-	-	-
ROSAVIN	C20H28O10	1.24424	1.04321	0.04881	5.6125	5.2356	5.5064	5.31	5.3775	5.2638	5.0111	5.4887	4.9236	5.193	5.144	5.2034	-	-	-	-	429.173	4.85703	-	-	-	-
3-Hydroxy-beta-ionone	C13H20O2	1.14968	0.971804	0.004496	5.5084	5.4993	5.3662	5.4662	5.55	5.4883	5.6607	5.6713	5.7003	5.5112	5.7336	5.5545	Lipids and lipid-like molecules	Prenol lipids	Sesquiterpenoids	HMDB0036821	250.18	4.54183	-	-	-	-
(E)-3-(4-hydroxy-3-methoxy-phenyl)-N-[(E)-2-(4-hydroxyphenyl)vinyl]acrylamide	C18H17NO4	1.22706	1.04311	0.03118	5.2001	5.0609	5.3408	4.9244	5.3198	5.2226	5.0688	5.0979	4.7629	4.8982	4.887	5.0716	-	-	-	-	344.149	4.422	-	-	-	-
(+)-Abscisic Acid	C15H20O4	1.03554	0.97473	0.02621	5.8044	5.8093	5.792	5.7893	5.7095	5.811	5.8905	5.9673	5.8869	5.9521	6.1678	5.7538	Lipids and lipid-like molecules	Prenol lipids	Sesquiterpenoids	HMDB0035140	265.143	4.22597	C06082	Metabolic pathways; Carotenoid biosynthesis; Biosynthesis of secondary metabolites; Plant hormone signal transduction	-	Global and overview maps;Metabolism of terpenoids and polyketides;Global and overview maps;Signal transduction
Hydroxyprolyl-Arginine	C11H21N5O4	1.57969	0.923816	0.01899	4.3543	4.4193	4.1588	4.2058	3.924	4.3281	4.4014	4.8928	4.5457	4.2892	4.8724	4.4867	Organic acids and derivatives	Carboxylic acids and derivatives	Amino acids, peptides, and analogues	HMDB0028857	252.145	3.23007	-	-	-	-
1-Methylguanosine	C11H15N5O5	1.42392	1.06413	0.04922	5.191	5.1309	5.1553	5.3673	5.0939	5.2232	5.4391	4.9207	4.709	4.7911	4.4545	4.9695	Nucleosides, nucleotides, and analogues	Purine nucleosides	Not Available	HMDB0001563	315.141	3.19553	C04545	-	-	-
Carbendazim	C9H9N3O2	2.56666	1.14918	0.006559	5.9777	6.0882	5.6711	6.1094	6.6957	5.6037	4.5915	5.1987	5.7844	5.084	5.3096	5.4817	Organoheterocyclic compounds	Benzimidazoles	2-benzimidazolylcarbamic acid esters	HMDB0031769	192.077	3.17522	C10897	-	-	-
6-(4-ethyl-3-hydroxyphenoxy)-3,4,5-trihydroxyoxane-2-carboxylic acid	C14H18O8	1.78738	1.0872	0.01392	5.0272	5.1534	5.4993	5.2659	5.2266	4.871	4.5459	4.745	5.2623	4.5334	4.767	4.6983	Organic oxygen compounds	Organooxygen compounds	Carbohydrates and carbohydrate conjugates	HMDB0126441	356.134	3.04653	-	-	-	-
4-Dimethylamino-L-phenylalanine	C11H16N2O2	2.89172	1.28097	0.01326	6.5174	5.6162	4.7439	4.5704	4.5071	4.137	4.061	3.6752	4.0139	3.7943	3.9917	3.952	-	-	-	-	209.129	3.01865	C18619	-	-	-
2-Acetoxy-3-geranylgeranyl-1,4-dihydroxybenzene	C28H40O4	1.04174	0.970774	0.02823	5.4362	5.3034	5.3249	5.2936	5.3624	5.5631	5.4974	5.6528	5.6825	5.4291	5.5889	5.4073	Lipids and lipid-like molecules	Prenol lipids	Diterpenoids	HMDB0040748	405.275	2.96953	-	-	-	-
4-Carboxyphenylglycine	C9H9NO4	1.60928	1.05386	0.006641	6.1666	6.2011	6.3389	6.5773	6.177	6.1068	6.0134	5.7747	6.1746	5.9531	5.7782	5.9543	Organic acids and derivatives	Carboxylic acids and derivatives	Amino acids, peptides, and analogues	HMDB0002016	196.061	2.86468	-	-	-	-
Succinoadenosine	C14H17N5O8	1.21142	1.02625	0.007707	6.9607	6.8715	7.0286	6.9831	6.8275	6.8561	6.7876	6.8641	6.5612	6.7671	6.7789	6.7041	Nucleosides, nucleotides, and analogues	Purine nucleosides	Not Available	HMDB0000912	384.115	2.81	-	-	-	-
12-bromo-dodecanoic acid	C12H23BrO2	1.74289	1.07286	0.007965	5.44	5.5946	5.5497	5.8646	5.4508	5.4954	5.518	5.1592	4.9862	4.9977	5.038	5.4299	-	-	-	LMFA01090007	279.097	2.56467	-	-	-	-
Daucic acid	C7H8O7	3.38197	1.44458	0.008134	4.7904	4.4788	5.1871	5.1714	4.1205	3.8588	3.8365	3.5818	2.0141	3.6609	3.9604	2.058	Organic acids and derivatives	Hydroxy acids and derivatives	Beta hydroxy acids and derivatives	HMDB0031665	246.061	2.40505	-	-	-	-
N2-Succinylglutamic acid	C9H13NO7	2.01292	1.13293	0.02678	5.0004	4.6141	5.1594	5.175	4.4227	4.5734	4.3918	4.5184	3.4972	4.537	4.5739	4.031	-	-	-	-	248.076	1.98878	-	-	-	-
DIBOA-glucoside	C14H17NO9	1.11293	1.03381	0.04435	5.4695	5.5539	5.5218	5.5306	5.6648	5.4644	5.4758	5.4993	5.381	5.4545	5.283	5.0269	Organic oxygen compounds	Organooxygen compounds	Carbohydrates and carbohydrate conjugates	HMDB0033734	344.097	1.9751	C15772	Benzoxazinoid biosynthesis	-	Biosynthesis of other secondary metabolites
1-propene-1,2,3-tricarboxylic acid	C6H6O6	2.28875	1.1509	0.0006597	3.6972	4.2805	4.2088	4.4569	4.4247	4.1941	3.64	3.6733	3.5993	3.6457	3.7459	3.6437	Organic acids and derivatives	Carboxylic acids and derivatives	Tricarboxylic acids and derivatives	HMDB0000072	157.013	1.4332	C00417	Metabolic pathways; Glyoxylate and dicarboxylate metabolism; Biosynthesis of secondary metabolites; 2-Oxocarboxylic acid metabolism; Citrate cycle (TCA cycle); C5-Branched dibasic acid metabolism	Organic acids	Global and overview maps;Carbohydrate metabolism;Global and overview maps;Global and overview maps;Carbohydrate metabolism;Carbohydrate metabolism
Asparaginyl-Serine	C7H13N3O5	2.45537	0.819119	0.01916	3.6355	3.4268	3.4174	4.2363	3.4036	4.2942	4.6917	4.8332	3.3601	4.8465	4.8612	4.7759	Organic acids and derivatives	Carboxylic acids and derivatives	Amino acids, peptides, and analogues	HMDB0028740	202.082	0.93445	-	-	-	-
XI-Dihydro-2-methyl-3(2H)-thiophenone	C5H8OS	1.43371	0.948102	0.022	5.1178	5.2247	5.0893	4.9129	5.3596	5.3169	5.2036	5.4733	5.295	5.5949	5.7386	5.4118	Organoheterocyclic compounds	Thiolanes	Not Available	HMDB0038556	134.064	0.7033	-	-	-	-
Maltotriose	C18H32O16	4.96892	1.60717	1.753e-07	6.0948	5.8318	6.65	6.2104	5.9176	5.3304	3.7335	3.7668	3.6928	3.7392	3.754	3.7372	Organic oxygen compounds	Organooxygen compounds	Carbohydrates and carbohydrate conjugates	HMDB0001262;HMDB0038852;MJDBOTE0000606	522.203	0.744283	C01835	ABC transporters	-	Membrane transport
