# Supplementary material for: Metabolomic analysis reveals key metabolites alleviating green spots under exogenous sucrose spraying in air-curing cigar tobacco leaves
Source: Sci Rep. 2023 Jan 24;13:1311. doi: 10.1038/s41598-023-27968-8 (PMC9873923; doi:10.1038/s41598-023-27968-8)
Supplement: Supplementary file 5 — Supplementary Information 5. [file 41598_2023_27968_MOESM5_ESM.xlsx]

## Sheet: Sheet1
Metabolomic analysis reveals key metabolites alleviating green spots under exogenous sucrose spraying in air-curing cigar tobacco leaves Nanfen Li1, Jun Yu2, Jinpeng Yang2*, Sheliang Wang1, Lianying Yu1, Fangsen Xu1*, Chunlei Yang2* 1 Microelement Research Center, College of Resource and Environment, Huazhong Agricultural University, Wuhan, China 2 Tobacco Research Institute of Hubei Province, Wu…
T3Aug3 vs. CKAug3		T3End vs. CKEnd
Pathway Description	Pathway ID	Pathway Description	Pathway ID
Tryptophan metabolism	ko00380	Benzoxazinoid biosynthesis	ko00402
Nicotinate and nicotinamide metabolism	ko00760	Arginine biosynthesis	ko00220
Citrate cycle (TCA cycle)	ko00020	Pentose phosphate pathway	ko00030
Arginine biosynthesis	ko00220	Galactose metabolism	ko00052
Valine, leucine and isoleucine biosynthesis	ko00290	Ascorbate and aldarate metabolism	ko00053
Cutin, suberine and wax biosynthesis	ko00073	ABC transporters	ko02010
Tyrosine metabolism	ko00350	Glyoxylate and dicarboxylate metabolism	ko00630
C5-Branched dibasic acid metabolism	ko00660
Starch and sucrose metabolism	ko00500
