# Supplementary material for: Metabolomic analysis reveals key metabolites alleviating green spots under exogenous sucrose spraying in air-curing cigar tobacco leaves
Source: Sci Rep. 2023 Jan 24;13:1311. doi: 10.1038/s41598-023-27968-8 (PMC9873923; doi:10.1038/s41598-023-27968-8)
Supplement: Supplementary file 6 — Supplementary Information 6. [file 41598_2023_27968_MOESM6_ESM.xlsx]

## Sheet: Sheet1
Metabolomic analysis reveals key metabolites alleviating green spots under exogenous sucrose spraying in air-curing cigar tobacco leaves Nanfen Li1, Jun Yu2, Jinpeng Yang2*, Sheliang Wang1, Lianying Yu1, Fangsen Xu1*, Chunlei Yang2* 1 Microelement Research Center, College of Resource and Environment, Huazhong Agricultural University, Wuhan, China 2 Tobacco Research Institute of Hubei Province, Wu…
Supplementary Table 4 Chromatographic mobile phase elution gradient
Time（min）	Flow rate（mL/min）	A（%）	B（%）
0	0.4	100	0
3.5	0.4	75.5	24.5
5	0.4	35	65
5.5	0.4	0	100
7.4	0.6	0	100
7.6	0.6	48.5	51.5
7.8	0.5	100	0
9	0.4	100	0
10	0.4	100	0
